# Supplementary material for: Crystal structure, Hirshfeld surface analysis, DFT and mol­ecular docking studies of 4′-(benz­yloxy)-[1,1′-biphen­yl]-3-carb­oxy­lic acid
Source: Acta Crystallogr E Crystallogr Commun. 2025 Feb 11;81(Pt 3):208–13. doi: 10.1107/S2056989025001021 (PMC11891595; doi:10.1107/S2056989025001021)
Supplement: Supplementary file 1 [file e-81-00208-sup1.cif]

##############################################################################
#                                                                            #
# This CIF contains the data in a paper accepted for publication in          #
# Acta Crystallographica Section E. It conforms to the requirements of       #
# Notes for Authors for Acta Crystallographica Section E, and has been       #
# peer reviewed under the auspices of the IUCr Commission on Journals.       #
#                                                                            #
# Full details of the Crystallographic Information File format               #
# are given in the paper "The Crystallographic Information File (CIF):       #
# a New Standard Archive File for Crystallography" by S. R. Hall, F. H.      #
# Allen and I. D. Brown [Acta Cryst. (1991), A47, 655-685].                  #
#                                                                            #
# The current version of the core CIF dictionary is obtainable from          #
# ftp://ftp.iucr.org/pub/cif_core.dic.                                       #
#                                                                            #
# Software is freely available for graphical display of the structure(s)     #
# in this CIF. For information consult the CIF software page                 #
# http://www.iucr.org/resources/cif/software.                                #
#                                                                            #
# This file may be used for bona fide research purposes within the           #
# scientific community so long as proper attribution is given to the journal # 
# article from which it was obtained.                                        #
#                                                                            #
##############################################################################
data_I
_audit_creation_method     'SHELXL-2019/3'
_journal_date_recd_electronic     2025-01-14
_journal_date_accepted     2025-02-05
_journal_name_full     'Acta Crystallographica, Section E'
_journal_year     2025
_journal_volume     81
_journal_issue      1
_journal_page_first     0
_journal_page_last     0
_journal_paper_category     GO
_journal_paper_doi     10.1107/S2056989025001021
_journal_coeditor_code     NX2019
_publ_contact_author_name     'Palakshamurthy B. S'
_publ_contact_author_address
;
Department of PG Studies and
Research in Physics, Albert Einstein Block, UCS, Tumkur University, Tumkur,
Karnataka 572103,
India
;
_publ_contact_author_email     palaksha.bspm@gmail.com
_publ_contact_author_fax     ?
_publ_contact_author_phone     ?
_publ_section_title
;
Crystal structure, Hirshfeld surface analysis, DFT and molecular docking studies
of 4'-(benzyloxy)-[1,1'-biphenyl]-3-carboxylic acid
;
_publ_section_title_footnote     .
loop_
    _publ_author_name
    _publ_author_footnote
    _publ_author_address
    'M. Harish Kumar' .
;
Department of Physics, Yuvaraja's College, University of Mysore, Mysore,
570005,
Karnataka,
India
;
    'Vinduvahini, M.' .
;
Department of Physics, Maharani's Science College for Women (Autonomous) Mysore,
Karnataka, 750005
India
;
    'Srinivasa, H. T.' .
;
Raman Research Institute, C. V. Raman Avenue,
Sadashivanagar, Bangalore, Karnataka,
India
;
    'H. C. Devarajegowda' .
;
Department of Physics, Yuvaraja's College, University of Mysore, Mysore,
570005,
Karnataka,
India
;
    'B. S. Palakshamurthy' .
;
Department of PG Studies and Research in Physics,
Albert Einstein Block, UCS,
Tumkur University, Tumkur,
Karnataka 572103,
India
;
_publ_section_synopsis
;
The title molecule was studied by single-crystal X-ray analysis to determine its
molecular structure and investigate the interactions present. Theoretical
(obtained by DFT) and experimental parameters were compared. In addition,
Hirshfeld surface analysis and molecular docking studies were performed for the
title compound as a ligand and  the SARS-Covid-2( PDB ID:8BEC) protein,
specifically the Omicron variant.
;
_chemical_name_systematic
;
3-[4-(Benzyloxy)phenyl]benzoic acid
;
_chemical_name_common
;
4'-(Benzyloxy)-[1,1'-biphenyl]-3-carboxylic acid
;
_chemical_formula_moiety     'C20 H16 O3'
_chemical_formula_sum     'C20 H16 O3'
_chemical_formula_iupac     'C20 H16 O3'
_chemical_formula_weight     304.33
_chemical_melting_point     ?
_symmetry_space_group_name_hall     '-P 2yc'
_space_group_crystal_system     monoclinic
_space_group_name_H-M_alt     'P 2/c'
_space_group_name_Hall     '-P 2yc'
loop_
    _space_group_symop_operation_xyz
    'x, y, z'
    '-x, y, -z+1/2'
    '-x, -y, -z'
    'x, -y, z-1/2'
_cell_length_a     31.9237(13)
_cell_length_b     7.0199(3)
_cell_length_c     6.9184(3)
_cell_angle_alpha     90
_cell_angle_beta     91.8640(10)
_cell_angle_gamma     90
_cell_volume     1549.60(11)
_cell_formula_units_Z     4
_cell_measurement_reflns_used     2207
_cell_measurement_theta_min     2.0
_cell_measurement_theta_max     25.0
_cell_measurement_temperature     299(2)
_cell_special_details     ?
_exptl_crystal_description     Prism
_exptl_crystal_colour     colourless
_exptl_crystal_size_max     0.310
_exptl_crystal_size_mid     0.270
_exptl_crystal_size_min     0.180
_exptl_crystal_density_diffrn     1.304
_exptl_crystal_density_meas     ?
_exptl_crystal_density_method     ?
_exptl_crystal_F_000     640
_exptl_absorpt_coefficient_mu     0.087
_exptl_absorpt_correction_type     multi-scan
_exptl_absorpt_process_details
;
(SADABS; Krause <i>et al.</i>,  2015)
;
_exptl_absorpt_correction_T_min     0.972
_exptl_absorpt_correction_T_max     0.983
_diffrn_ambient_temperature     299(2)
_diffrn_source     'fine-focus sealed tube'
_diffrn_radiation_type     MoK\a
_diffrn_radiation_wavelength     0.71073
_diffrn_radiation_monochromator     Graphite
_diffrn_measurement_device_type     'Bruker SMART APEXII CCD'
_diffrn_measurement_method     '\f and \W scans'
_diffrn_detector_area_resol_mean     1.09
_diffrn_reflns_number     35610
_diffrn_reflns_av_R_equivalents     0.0724
_diffrn_reflns_av_unetI/netI     0.0286
_diffrn_reflns_theta_min     2.553
_diffrn_reflns_theta_max     25.124
_diffrn_reflns_theta_full     25.124
_diffrn_measured_fraction_theta_max     0.992
_diffrn_measured_fraction_theta_full     0.992
_diffrn_reflns_limit_h_min     -38
_diffrn_reflns_limit_h_max     38
_diffrn_reflns_limit_k_min     -8
_diffrn_reflns_limit_k_max     8
_diffrn_reflns_limit_l_min     -8
_diffrn_reflns_limit_l_max     8
_refine_special_details     ?
_reflns_number_total     2760
_reflns_number_gt     2207
_reflns_threshold_expression     'I > 2\s(I)'
_refine_ls_structure_factor_coef     Fsqd
_refine_ls_matrix_type     full
_refine_ls_R_factor_all     0.0868
_refine_ls_R_factor_gt     0.0688
_refine_ls_wR_factor_gt     0.1527
_refine_ls_wR_factor_ref     0.1620
_refine_ls_goodness_of_fit_ref     1.129
_refine_ls_restrained_S_all     1.129
_refine_ls_number_reflns     2760
_refine_ls_number_parameters     212
_refine_ls_number_restraints     0
_refine_ls_number_constraints     0.12
_refine_ls_hydrogen_treatment     mixed
_refine_ls_weighting_scheme     calc
_refine_ls_weighting_details
              'w=1/[\s^2^(Fo^2^)+(0.0584P)^2^+1.0677P] where P=(Fo^2^+2Fc^2^)/3'
_atom_sites_solution_hydrogens     mixed
_atom_sites_solution_primary     direct
_atom_sites_solution_secondary     difmap
_refine_ls_shift/su_max     0.000
_refine_ls_shift/su_mean     0.000
_refine_diff_density_max     0.176
_refine_diff_density_min     -0.200
_refine_ls_extinction_method     none
_refine_ls_extinction_coef     .
loop_
    _atom_type_symbol
    _atom_type_description
    _atom_type_scat_dispersion_real
    _atom_type_scat_dispersion_imag
    _atom_type_scat_source
    'C' 'C' 0.0033 0.0016
                         'International Tables Vol C Tables 4.2.6.8 and 6.1.1.4'
    'H' 'H' 0.0000 0.0000
                         'International Tables Vol C Tables 4.2.6.8 and 6.1.1.4'
    'O' 'O' 0.0106 0.0060
                         'International Tables Vol C Tables 4.2.6.8 and 6.1.1.4'
_computing_data_collection
;
APEX2 and SAINT (Bruker, 2017),
;
_computing_cell_refinement
;
SAINT (Bruker, 2017)
;
_computing_data_reduction
;
SAINT (Bruker, 2017)
;
_computing_structure_solution
;
<i>SHELXT2018</i> (Sheldrick, 2015a)
;
_computing_structure_refinement
;
<i>SHELXL2019/2</i> (Sheldrick, 2015b)
;
_computing_molecular_graphics
;
Mercury (Macrae <i>et al.</i>,  2020)
;
_computing_publication_material
;
<i>SHELXL2019/2</i> (Sheldrick, 2015b)
;
loop_
    _atom_site_type_symbol
    _atom_site_label
    _atom_site_fract_x
    _atom_site_fract_y
    _atom_site_fract_z
    _atom_site_U_iso_or_equiv
    _atom_site_adp_type
    _atom_site_calc_flag
    _atom_site_occupancy
    _atom_site_disorder_assembly
    _atom_site_disorder_group
    O O1 0.82388(5) 0.2450(3) 0.2817(2) 0.0451(5) Uani d 1 . .
    O O2 0.55270(6) 0.2739(4) 0.2404(3) 0.0803(8) Uani d 1 . .
    O O3 0.51314(6) 0.2653(5) 0.4950(3) 0.0951(10) Uani d 1 . .
    C C8 0.78393(7) 0.2524(3) 0.3464(3) 0.0348(6) Uani d 1 . .
    C C12 0.73839(7) 0.1552(4) 0.5975(3) 0.0383(6) Uani d 1 . .
    H H12 0.734753 0.091923 0.713867 0.046 Uiso calc 1 . .
    C C13 0.77746(8) 0.1606(4) 0.5216(4) 0.0388(6) Uani d 1 . .
    H H13 0.799867 0.102365 0.587397 0.047 Uiso calc 1 . .
    C C14 0.66164(7) 0.2393(3) 0.5886(3) 0.0365(6) Uani d 1 . .
    C C10 0.71123(8) 0.3348(4) 0.3318(4) 0.0388(6) Uani d 1 . .
    H H10 0.688949 0.394984 0.266940 0.047 Uiso calc 1 . .
    C C11 0.70391(7) 0.2422(3) 0.5053(3) 0.0348(6) Uani d 1 . .
    C C9 0.75043(7) 0.3408(4) 0.2519(4) 0.0391(6) Uani d 1 . .
    H H9 0.754192 0.403897 0.135543 0.047 Uiso calc 1 . .
    C C15 0.62556(8) 0.2555(4) 0.4737(4) 0.0431(6) Uani d 1 . .
    H H15 0.628038 0.268632 0.340789 0.052 Uiso calc 1 . .
    C C16 0.58606(8) 0.2530(4) 0.5484(4) 0.0451(7) Uani d 1 . .
    C C1 0.87677(8) 0.2945(4) 0.0553(4) 0.0417(6) Uani d 1 . .
    C C6 0.90842(9) 0.4146(4) 0.1193(4) 0.0522(7) Uani d 1 . .
    H H6 0.901833 0.522717 0.189822 0.063 Uiso calc 1 . .
    C C19 0.65636(9) 0.2203(4) 0.7877(4) 0.0468(7) Uani d 1 . .
    H H19 0.679840 0.208984 0.870101 0.056 Uiso calc 1 . .
    C C7 0.83194(8) 0.3350(4) 0.1001(4) 0.0487(7) Uani d 1 . .
    H H7A 0.827368 0.471270 0.108922 0.058 Uiso calc 1 . .
    H H7B 0.813364 0.284253 -0.001031 0.058 Uiso calc 1 . .
    C C17 0.58190(9) 0.2345(4) 0.7471(4) 0.0540(8) Uani d 1 . .
    H H17 0.555481 0.233411 0.799881 0.065 Uiso calc 1 . .
    C C20 0.54871(9) 0.2661(5) 0.4180(4) 0.0566(8) Uani d 1 . .
    C C2 0.88725(9) 0.1367(4) -0.0504(4) 0.0528(7) Uani d 1 . .
    H H2 0.866309 0.054912 -0.096613 0.063 Uiso calc 1 . .
    C C18 0.61711(9) 0.2180(5) 0.8637(4) 0.0566(8) Uani d 1 . .
    H H18 0.614462 0.205111 0.996566 0.068 Uiso calc 1 . .
    C C5 0.94942(9) 0.3774(5) 0.0806(4) 0.0626(9) Uani d 1 . .
    H H5 0.970380 0.459793 0.125360 0.075 Uiso calc 1 . .
    C C3 0.92875(10) 0.0985(5) -0.0889(5) 0.0626(9) Uani d 1 . .
    H H3 0.935578 -0.009465 -0.159101 0.075 Uiso calc 1 . .
    C C4 0.95967(9) 0.2195(5) -0.0237(4) 0.0617(9) Uani d 1 . .
    H H4 0.987522 0.194607 -0.050102 0.074 Uiso calc 1 . .
    H H3A 0.4838(16) 0.265(7) 0.382(7) 0.155(19) Uiso d 1 . .
loop_
    _atom_site_aniso_label
    _atom_site_aniso_U_11
    _atom_site_aniso_U_22
    _atom_site_aniso_U_33
    _atom_site_aniso_U_12
    _atom_site_aniso_U_13
    _atom_site_aniso_U_23
    O1 0.0345(10) 0.0588(12) 0.0423(10) 0.0053(8) 0.0067(7) 0.0124(9)
    O2 0.0398(12) 0.157(3) 0.0447(13) -0.0007(13) 0.0056(9) 0.0059(14)
    O3 0.0307(11) 0.199(3) 0.0562(14) 0.0012(15) 0.0094(10) -0.0046(17)
    C8 0.0322(12) 0.0346(13) 0.0379(13) -0.0004(10) 0.0043(10) -0.0009(11)
    C12 0.0399(14) 0.0415(14) 0.0336(13) 0.0013(11) 0.0038(10) 0.0057(11)
    C13 0.0373(14) 0.0416(14) 0.0372(14) 0.0057(11) -0.0036(11) 0.0057(11)
    C14 0.0389(14) 0.0332(13) 0.0378(13) -0.0023(11) 0.0049(11) -0.0026(11)
    C10 0.0352(13) 0.0431(15) 0.0381(14) 0.0049(11) 0.0009(10) 0.0062(12)
    C11 0.0365(13) 0.0327(13) 0.0353(13) -0.0019(11) 0.0025(10) -0.0020(11)
    C9 0.0384(14) 0.0410(14) 0.0383(14) 0.0035(11) 0.0045(11) 0.0079(12)
    C15 0.0371(14) 0.0558(17) 0.0366(14) -0.0009(12) 0.0059(11) -0.0024(13)
    C16 0.0390(14) 0.0552(17) 0.0414(15) -0.0005(12) 0.0077(11) -0.0035(13)
    C1 0.0416(14) 0.0467(15) 0.0371(14) -0.0021(12) 0.0068(11) 0.0070(12)
    C6 0.0550(17) 0.0605(18) 0.0415(15) -0.0071(14) 0.0090(13) -0.0110(14)
    C19 0.0480(16) 0.0544(17) 0.0381(15) -0.0021(13) 0.0032(12) -0.0010(13)
    C7 0.0443(15) 0.0581(17) 0.0442(16) 0.0034(13) 0.0101(12) 0.0178(14)
    C17 0.0401(15) 0.074(2) 0.0490(17) -0.0001(14) 0.0167(13) -0.0016(15)
    C20 0.0344(15) 0.085(2) 0.0509(18) 0.0000(15) 0.0084(12) -0.0004(16)
    C2 0.0525(17) 0.0566(18) 0.0496(17) -0.0112(14) 0.0054(13) -0.0063(14)
    C18 0.0515(18) 0.081(2) 0.0379(15) -0.0022(15) 0.0094(13) -0.0013(15)
    C5 0.0447(17) 0.087(2) 0.0561(19) -0.0173(16) 0.0053(14) -0.0050(18)
    C3 0.066(2) 0.062(2) 0.060(2) 0.0091(16) 0.0209(16) -0.0060(16)
    C4 0.0433(17) 0.090(3) 0.0530(18) 0.0062(17) 0.0166(14) 0.0098(18)
_geom_special_details
;
 All esds (except the esd in the dihedral angle between two l.s. planes)
 are estimated using the full covariance matrix.  The cell esds are taken
 into account individually in the estimation of esds in distances, angles
 and torsion angles; correlations between esds in cell parameters are only
 used when they are defined by crystal symmetry.  An approximate (isotropic)
 treatment of cell esds is used for estimating esds involving l.s. planes.
;
loop_
    _geom_bond_atom_site_label_1
    _geom_bond_atom_site_label_2
    _geom_bond_site_symmetry_2
    _geom_bond_distance
    _geom_bond_publ_flag
    O1 C8 . 1.366(3) ?
    O1 C7 . 1.437(3) ?
    O2 C20 . 1.241(3) ?
    O3 C20 . 1.270(3) ?
    O3 H3A . 1.20(5) ?
    C8 C9 . 1.382(3) ?
    C8 C13 . 1.394(3) ?
    C12 C13 . 1.369(3) ?
    C12 C11 . 1.395(3) ?
    C12 H12 . 0.9300 ?
    C13 H13 . 0.9300 ?
    C14 C15 . 1.383(4) ?
    C14 C19 . 1.400(3) ?
    C14 C11 . 1.485(3) ?
    C10 C9 . 1.385(3) ?
    C10 C11 . 1.391(3) ?
    C10 H10 . 0.9300 ?
    C9 H9 . 0.9300 ?
    C15 C16 . 1.378(3) ?
    C15 H15 . 0.9300 ?
    C16 C17 . 1.391(4) ?
    C16 C20 . 1.474(4) ?
    C1 C2 . 1.375(4) ?
    C1 C6 . 1.378(4) ?
    C1 C7 . 1.501(4) ?
    C6 C5 . 1.370(4) ?
    C6 H6 . 0.9300 ?
    C19 C18 . 1.375(4) ?
    C19 H19 . 0.9300 ?
    C7 H7A . 0.9700 ?
    C7 H7B . 0.9700 ?
    C17 C18 . 1.367(4) ?
    C17 H17 . 0.9300 ?
    C2 C3 . 1.386(4) ?
    C2 H2 . 0.9300 ?
    C18 H18 . 0.9300 ?
    C5 C4 . 1.368(5) ?
    C5 H5 . 0.9300 ?
    C3 C4 . 1.368(4) ?
    C3 H3 . 0.9300 ?
    C4 H4 . 0.9300 ?
loop_
    _geom_angle_atom_site_label_1
    _geom_angle_atom_site_label_2
    _geom_angle_atom_site_label_3
    _geom_angle_site_symmetry_1
    _geom_angle_site_symmetry_3
    _geom_angle
    _geom_angle_publ_flag
    C8 O1 C7 . . 117.75(19) ?
    C20 O3 H3A . . 115(2) ?
    O1 C8 C9 . . 125.3(2) ?
    O1 C8 C13 . . 115.7(2) ?
    C9 C8 C13 . . 119.0(2) ?
    C13 C12 C11 . . 121.8(2) ?
    C13 C12 H12 . . 119.1 ?
    C11 C12 H12 . . 119.1 ?
    C12 C13 C8 . . 120.6(2) ?
    C12 C13 H13 . . 119.7 ?
    C8 C13 H13 . . 119.7 ?
    C15 C14 C19 . . 116.7(2) ?
    C15 C14 C11 . . 121.8(2) ?
    C19 C14 C11 . . 121.6(2) ?
    C9 C10 C11 . . 122.5(2) ?
    C9 C10 H10 . . 118.7 ?
    C11 C10 H10 . . 118.7 ?
    C10 C11 C12 . . 116.6(2) ?
    C10 C11 C14 . . 121.4(2) ?
    C12 C11 C14 . . 122.0(2) ?
    C8 C9 C10 . . 119.5(2) ?
    C8 C9 H9 . . 120.2 ?
    C10 C9 H9 . . 120.2 ?
    C16 C15 C14 . . 122.6(2) ?
    C16 C15 H15 . . 118.7 ?
    C14 C15 H15 . . 118.7 ?
    C15 C16 C17 . . 119.3(3) ?
    C15 C16 C20 . . 120.1(2) ?
    C17 C16 C20 . . 120.6(2) ?
    C2 C1 C6 . . 118.4(3) ?
    C2 C1 C7 . . 120.8(3) ?
    C6 C1 C7 . . 120.8(3) ?
    C5 C6 C1 . . 121.1(3) ?
    C5 C6 H6 . . 119.5 ?
    C1 C6 H6 . . 119.5 ?
    C18 C19 C14 . . 121.2(3) ?
    C18 C19 H19 . . 119.4 ?
    C14 C19 H19 . . 119.4 ?
    O1 C7 C1 . . 107.2(2) ?
    O1 C7 H7A . . 110.3 ?
    C1 C7 H7A . . 110.3 ?
    O1 C7 H7B . . 110.3 ?
    C1 C7 H7B . . 110.3 ?
    H7A C7 H7B . . 108.5 ?
    C18 C17 C16 . . 119.2(2) ?
    C18 C17 H17 . . 120.4 ?
    C16 C17 H17 . . 120.4 ?
    O2 C20 O3 1 1 122.5(3) ?
    O2 C20 O3 . 1 122.5(3) ?
    O2 C20 O3 1 . 122.5(3) ?
    O2 C20 O3 . . 122.5(3) ?
    O2 C20 C16 1 . 120.1(2) ?
    O2 C20 C16 . . 120.1(2) ?
    O3 C20 C16 1 . 117.4(3) ?
    O3 C20 C16 . . 117.4(3) ?
    C1 C2 C3 . . 120.6(3) ?
    C1 C2 H2 . . 119.7 ?
    C3 C2 H2 . . 119.7 ?
    C17 C18 C19 . . 121.0(3) ?
    C17 C18 H18 . . 119.5 ?
    C19 C18 H18 . . 119.5 ?
    C4 C5 C6 . . 120.3(3) ?
    C4 C5 H5 . . 119.9 ?
    C6 C5 H5 . . 119.9 ?
    C4 C3 C2 . . 120.0(3) ?
    C4 C3 H3 . . 120.0 ?
    C2 C3 H3 . . 120.0 ?
    C3 C4 C5 . . 119.6(3) ?
    C3 C4 H4 . . 120.2 ?
    C5 C4 H4 . . 120.2 ?
loop_
    _geom_torsion_atom_site_label_1
    _geom_torsion_atom_site_label_2
    _geom_torsion_atom_site_label_3
    _geom_torsion_atom_site_label_4
    _geom_torsion_site_symmetry_1
    _geom_torsion_site_symmetry_2
    _geom_torsion_site_symmetry_3
    _geom_torsion_site_symmetry_4
    _geom_torsion
    _geom_torsion_publ_flag
    C7 O1 C8 C9 . . . . -0.5(4) ?
    C7 O1 C8 C13 . . . . 179.0(2) ?
    C11 C12 C13 C8 . . . . -0.7(4) ?
    O1 C8 C13 C12 . . . . -178.5(2) ?
    C9 C8 C13 C12 . . . . 1.0(4) ?
    C9 C10 C11 C12 . . . . 0.4(4) ?
    C9 C10 C11 C14 . . . . 179.5(2) ?
    C13 C12 C11 C14 . . . . -179.1(2) ?
    C15 C14 C11 C10 . . . . 26.6(4) ?
    C19 C14 C11 C10 . . . . -153.3(3) ?
    C15 C14 C11 C12 . . . . -154.4(3) ?
    C19 C14 C11 C12 . . . . 25.7(4) ?
    O1 C8 C9 C10 . . . . 178.8(2) ?
    C13 C8 C9 C10 . . . . -0.6(4) ?
    C11 C10 C9 C8 . . . . -0.1(4) ?
    C19 C14 C15 C16 . . . . -0.1(4) ?
    C11 C14 C15 C16 . . . . 180.0(2) ?
    C14 C15 C16 C17 . . . . 0.4(4) ?
    C14 C15 C16 C20 . . . . -178.5(3) ?
    C2 C1 C6 C5 . . . . -0.7(4) ?
    C7 C1 C6 C5 . . . . 179.3(3) ?
    C11 C14 C19 C18 . . . . 179.9(3) ?
    C8 O1 C7 C1 . . . . -175.9(2) ?
    C2 C1 C7 O1 . . . . 90.9(3) ?
    C6 C1 C7 O1 . . . . -89.1(3) ?
    C15 C16 C17 C18 . . . . -0.4(5) ?
    C20 C16 C17 C18 . . . . 178.4(3) ?
    C15 C16 C20 O2 . . . 1 2.1(5) ?
    C17 C16 C20 O2 . . . 1 -176.8(3) ?
    C15 C16 C20 O2 . . . . 2.1(5) ?
    C17 C16 C20 O2 . . . . -176.8(3) ?
    C15 C16 C20 O3 . . . 1 -179.2(3) ?
    C17 C16 C20 O3 . . . 1 1.9(5) ?
    C15 C16 C20 O3 . . . . -179.2(3) ?
    C17 C16 C20 O3 . . . . 1.9(5) ?
    C6 C1 C2 C3 . . . . 1.0(4) ?
    C7 C1 C2 C3 . . . . -179.1(3) ?
    C16 C17 C18 C19 . . . . 0.3(5) ?
    C14 C19 C18 C17 . . . . -0.1(5) ?
    C1 C6 C5 C4 . . . . 0.3(5) ?
    C1 C2 C3 C4 . . . . -0.9(5) ?
    C2 C3 C4 C5 . . . . 0.4(5) ?
    C6 C5 C4 C3 . . . . -0.1(5) ?
loop_
    _geom_hbond_atom_site_label_D
    _geom_hbond_atom_site_label_H
    _geom_hbond_atom_site_label_A
    _geom_hbond_site_symmetry_A
    _geom_hbond_distance_DH
    _geom_hbond_distance_HA
    _geom_hbond_distance_DA
    _geom_hbond_angle_DHA
    _geom_hbond_publ_flag
    C15 H15 O2 1 0.93 2.48 2.791(3) 99.5 yes
    C17 H17 O3 1 0.93 2.48 2.767(4) 98.1 yes
    O3 H3A O2 2_655 1.20(5) 1.42(5) 2.617(3) 175(4) yes
    C3 H3 Cg1 4_555 0.93 2.88 3.711(4) 149 yes
    C6 H6 Cg1 4_564 0.93 2.77 3.588(4) 147 yes
    C9 H9 Cg2 4_565 0.93 2.86 3.667(3) 146 yes
    C12 H12 Cg2 4_554 0.93 2.81 3.629(3) 147 yes
_shelx_space_group_comment
;
The symmetry employed for this shelxl refinement is uniquely defined
by the following loop, which should always be used as a source of
symmetry information in preference to the above space-group names.
They are only intended as comments.
;
_shelx_estimated_absorpt_T_min     0.973
_shelx_estimated_absorpt_T_max     0.984
_shelx_hkl_file
;
   0   0   1    0.20    0.25
   0   0   1    0.20    0.21
   0   0   1    0.09    0.24
   0   0   1    0.25    0.33
   0   0  -1    0.38    0.34
   0   0   1    0.08    0.15
   0   0  -1    0.03    0.24
   0   0  -1    0.01    0.22
   0   0  -1    0.04    0.26
   0   0  -1    0.10    0.19
   0   0   2  285.91    7.03
   0   0   2  280.75    6.68
   0   0  -2  269.29    6.77
   0   0   2  270.52    6.84
   0   0   2  269.55    6.85
   0   0   2  276.05    7.18
   0   0  -2  276.67    7.20
   0   0  -2  279.94    7.04
   0   0  -2  275.45    6.80
   0   0  -2  273.72    6.68
   0   0   3    1.37    0.73
   0   0  -3    0.38    0.44
   0   0   3    0.29    0.57
   0   0   3    0.84    0.51
   0   0  -3   -0.30    0.47
   0   0  -3    0.56    0.62
   0   0   3    0.10    0.36
   0   0   3   -0.11    0.45
   0   0  -4   91.53    2.91
   0   0   4   90.31    2.76
   0   0  -4   96.39    2.93
   0   0   4   93.65    3.38
   0   0   4   97.14    3.17
   0   0   4   95.46    3.15
   0   0   4   92.63    3.66
   0   0   4   89.46    2.73
   0   0  -4  105.07    3.52
   0   0  -4   95.64    3.70
   0   0   5    0.21    0.49
   0   0  -5   -0.54    0.73
   0   0  -5    0.24    0.53
   0   0   5   -0.08    0.61
   0   0   5    1.40    0.91
   0   0   5    0.36    0.75
   0   0   5    0.76    0.71
   0   0  -5    0.71    0.95
   0   0  -5    0.31    0.40
   0   0  -6   17.44    1.17
   0   0  -6   19.71    1.87
   0   0   6   19.56    1.89
   0   0   6   18.98    1.57
   0   0  -6   15.58    2.10
   0   0   6   17.69    1.62
   0   0   7   -0.68    0.79
   0   0  -7    0.97    1.08
   0   0  -7    0.55    0.55
   0   0  -7   -0.78    0.83
   0   0   7   -0.32    0.78
   0   0   8    6.37    1.54
   0   0  -8    4.67    1.84
   0   0  -8    3.56    1.36
   0   0   8    4.94    1.29
   0   1   0   12.93    0.64
   0   1   0   15.29    0.63
   0  -1   0   13.26    0.77
   0   1   1  198.94    5.01
   0   1   1  205.01    5.20
   0   1  -1  190.70    5.18
   0   1   1  194.93    5.20
   0   1   1  207.61    5.23
   0   1  -1  196.98    5.12
   0   1   1  202.45    5.22
   0  -1   1  197.09    5.19
   0  -1   1  213.69    5.15
   0  -1  -1  206.67    5.24
   0  -1  -1  204.75    5.21
   0  -1  -1  203.60    5.02
   0  -1   1  202.23    5.14
   0  -1  -1  207.48    5.22
   0   1  -2   58.44    2.19
   0   1   2   62.31    1.77
   0   1  -2   65.74    2.12
   0   1   2   59.58    2.18
   0   1   2   58.51    2.25
   0   1   2   56.18    2.13
   0   1   2   56.29    2.15
   0  -1  -2   59.01    2.11
   0  -1   2   60.48    2.19
   0  -1  -2   60.85    2.21
   0  -1  -2   59.02    2.26
   0  -1   2   60.18    2.04
   0  -1   2   58.96    2.05
   0  -1  -2   62.10    2.17
   0  -1  -2   60.35    1.75
   0   1   3   80.97    2.87
   0   1  -3   82.01    2.79
   0   1   3   79.91    2.81
   0   1  -3   76.86    2.96
   0   1   3   78.65    2.80
   0   1   3   78.83    3.01
   0   1   3   77.45    2.20
   0  -1   3   70.11    2.28
   0  -1   3   73.44    2.27
   0  -1  -3   79.90    3.07
   0  -1   3   78.98    2.60
   0  -1  -3   81.50    2.72
   0  -1   3   81.18    2.99
   0  -1  -3   79.88    2.87
   0  -1   3   78.40    2.61
   0   1   4    5.80    1.12
   0   1   4    6.29    1.13
   0   1  -4    6.32    1.09
   0   1   4    6.16    1.16
   0   1   4    5.31    1.15
   0   1  -4    4.20    0.95
   0  -1  -4    6.44    1.12
   0  -1  -4    8.05    1.10
   0  -1   4    5.03    0.84
   0  -1   4    6.83    0.93
   0  -1   4    4.13    0.96
   0  -1  -4    7.70    1.25
   0  -1  -4    4.71    0.86
   0  -1   4    6.25    0.84
   0  -1   4    5.02    0.75
   0  -1   4    7.51    1.30
   0   1  -5    1.75    0.86
   0   1   5    1.40    0.84
   0   1  -5    2.37    0.96
   0   1   5    2.54    0.82
   0   1   5    1.18    0.78
   0   1   5    0.95    0.64
   0  -1  -5    0.56    0.88
   0  -1   5    2.64    1.46
   0  -1   5    1.58    0.62
   0  -1   5   -0.25    0.64
   0  -1  -5    2.04    0.69
   0  -1   5    1.18    0.59
   0  -1   5    0.36    0.49
   0  -1  -5    1.29    0.75
   0  -1   5    1.35    0.63
   0   1   6   -0.49    0.81
   0   1   6   -0.11    0.84
   0   1   6   -0.39    0.88
   0   1  -6    0.68    0.88
   0   1  -6    0.00    0.83
   0  -1  -6    0.23    0.80
   0  -1  -6    0.30    0.57
   0  -1   6    0.05    0.77
   0  -1  -6   -0.95    0.91
   0  -1   6    0.13    0.63
   0  -1   6    0.45    0.81
   0  -1   6    0.27    0.68
   0   1   7    0.23    1.04
   0   1   7    1.17    1.11
   0   1  -7    1.02    1.07
   0   1  -7    0.17    0.84
   0  -1  -7    1.42    1.09
   0  -1  -7   -0.76    1.04
   0  -1  -7    0.22    0.58
   0  -1   7    0.35    0.73
   0  -1   7   -0.28    0.71
   0  -1   7    0.36    0.79
   0   1   8    0.03    0.85
   0   1  -8    1.26    1.14
   0   1   8    0.64    0.92
   0   1  -8    0.84    1.09
   0  -1  -8   -1.06    0.85
   0  -1  -8    1.60    0.78
   0  -1  -8    0.20    1.29
   0  -1   8    0.08    0.83
   0  -1   8    0.86    0.97
   0   2  -1  941.55   22.75
   0   2   1  960.73   22.60
   0   2   1  922.25   22.57
   0   2   1  947.89   22.54
   0   2   1  959.08   22.49
   0   2   1  979.40   22.66
   0  -2   1  958.37   22.39
   0  -2  -1  956.57   22.62
   0  -2   1  910.77   22.09
   0  -2  -1  947.75   22.48
   0  -2   1  963.53   22.75
   0  -2  -1  928.11   22.60
   0  -2   1  916.15   22.10
   0  -2  -1  950.32   22.54
   0   2   2   38.58    1.86
   0   2   2   38.88    1.83
   0   2  -2   36.11    1.82
   0   2   2   35.96    1.53
   0   2   2   36.15    1.78
   0   2   2   38.52    1.87
   0  -2  -2   40.49    1.90
   0  -2  -2   34.85    1.85
   0  -2  -2   37.19    1.81
   0  -2   2   40.11    1.82
   0  -2   2   39.73    1.69
   0  -2  -2   39.37    1.56
   0  -2   2   38.28    1.69
   0  -2  -2   36.55    1.80
   0   2   3  197.23    5.62
   0   2  -3  178.14    5.50
   0   2   3  182.87    5.55
   0   2   3  184.20    4.94
   0   2   3  184.74    5.58
   0   2  -3  186.76    5.44
   0   2   3  189.76    5.66
   0  -2  -3  191.38    5.52
   0  -2   3  180.90    5.36
   0  -2  -3  189.76    5.59
   0  -2  -3  188.99    5.64
   0  -2  -3  194.44    5.74
   0  -2   3  180.58    5.49
   0  -2  -3  181.91    4.93
   0  -2   3  178.58    5.41
   0   2  -4  137.77    4.60
   0   2   4  142.37    4.81
   0   2   4  145.77    4.78
   0   2   4  141.71    3.84
   0   2   4  147.36    4.76
   0   2  -4  144.14    4.88
   0   2   4  144.59    4.94
   0  -2   4  134.55    4.46
   0  -2  -4  147.41    4.72
   0  -2  -4  143.88    4.62
   0  -2   4  138.87    4.56
   0  -2   4  139.29    4.51
   0  -2   4  141.19    4.80
   0  -2  -4  132.28    3.82
   0  -2  -4  139.43    4.81
   0   2   5   19.80    1.78
   0   2   5   17.42    1.65
   0   2  -5   20.12    1.94
   0   2   5   20.92    1.94
   0   2   5   19.12    1.90
   0   2  -5   15.97    1.57
   0  -2   5   18.67    1.08
   0  -2  -5   16.54    1.79
   0  -2  -5   21.09    2.04
   0  -2  -5   21.90    1.68
   0  -2   5   17.91    1.46
   0  -2   5   19.08    1.08
   0  -2   5   21.30    1.94
   0  -2   5   18.02    1.48
   0  -2   5   19.45    1.59
   0   2  -6    0.61    1.01
   0   2   6    0.21    0.95
   0   2  -6    1.87    0.92
   0   2   6    1.78    1.09
   0  -2  -6    0.10    1.00
   0  -2  -6    0.76    0.89
   0  -2   6    0.54    0.76
   0  -2   6    1.46    0.89
   0  -2   6   -0.11    0.59
   0  -2   6    0.60    0.64
   0  -2   6   -0.01    0.69
   0   2   7    2.37    1.27
   0   2  -7    1.74    1.11
   0   2  -7    1.28    1.33
   0   2   7    2.67    1.15
   0  -2  -7    0.79    0.97
   0  -2   7    3.24    0.84
   0  -2   7    1.44    0.73
   0  -2   7    1.83    0.92
   0  -2  -7    2.13    1.24
   0  -2  -7    0.12    1.21
   0  -2   7    3.16    1.03
   0   2  -8    2.59    1.13
   0  -2   8   -0.11    0.95
   0  -2  -8    0.59    1.29
   0   3   0    0.11    0.39
   0   3   0   -0.10    0.48
   0   3   0    0.46    0.49
   0   3   0   -0.07    0.40
   0   3   0    0.16    0.49
   0  -3   0    0.48    0.65
   0  -3   0   -0.27    0.47
   0  -3   0    0.38    0.53
   0  -3   0    0.02    0.55
   0  -3   0   -0.32    0.53
   0   3   1    3.99    0.79
   0   3   1    2.21    0.72
   0   3   1    2.36    0.84
   0   3   1    4.19    0.87
   0   3   1    4.65    1.11
   0  -3   1    4.46    0.67
   0  -3  -1    3.95    0.82
   0  -3  -1    3.49    0.83
   0  -3  -1    1.55    0.85
   0  -3  -1    6.15    1.09
   0  -3   1    5.67    0.95
   0  -3  -1    3.42    0.92
   0   3   2   36.68    2.30
   0   3   2   33.80    1.92
   0   3  -2   35.99    2.04
   0   3   2   34.49    1.78
   0   3   2   37.45    1.98
   0   3   2   36.91    1.87
   0  -3  -2   36.37    1.90
   0  -3   2   31.64    1.94
   0  -3   2   34.65    1.81
   0  -3   2   34.59    1.93
   0  -3  -2   36.93    2.01
   0  -3   2   33.25    1.69
   0  -3  -2   34.52    1.91
   0  -3  -2   33.38    1.98
   0  -3  -2   35.90    2.04
   0  -3   2   36.40    1.83
   0   3   3    3.95    0.96
   0   3   3    4.24    0.89
   0   3   3    4.69    0.94
   0   3   3    3.89    0.95
   0   3   3    6.59    0.97
   0  -3  -3    5.24    1.09
   0  -3   3    7.56    1.15
   0  -3  -3    5.62    0.84
   0  -3   3    4.79    1.04
   0  -3   3    4.94    0.95
   0  -3  -3    7.61    1.30
   0  -3   3    5.66    1.05
   0  -3  -3    4.42    0.95
   0  -3   3    4.39    0.97
   0  -3  -3    3.57    1.02
   0   3   4    0.37    0.59
   0   3   4    0.89    0.84
   0   3   4    0.79    0.82
   0   3   4    0.90    0.85
   0   3   4    0.84    0.58
   0  -3  -4    1.14    0.89
   0  -3  -4    0.85    0.60
   0  -3  -4    0.04    0.82
   0  -3   4    0.81    0.70
   0  -3  -4    1.89    0.91
   0  -3   4    0.48    0.59
   0  -3   4    0.53    0.69
   0  -3   4    0.95    0.80
   0  -3  -4    0.83    0.76
   0   3   5    3.01    0.70
   0   3   5    1.77    0.90
   0   3   5    2.11    1.13
   0   3   5    0.96    0.89
   0   3   5    6.41    1.42
   0  -3  -5    1.59    0.85
   0  -3  -5    3.65    1.22
   0  -3  -5    4.07    1.32
   0  -3  -5    3.33    1.32
   0  -3   5    3.88    1.05
   0  -3   5    2.67    1.01
   0  -3   5    4.63    1.35
   0   3   6    1.33    1.16
   0   3   6    0.21    0.97
   0   3  -6    1.30    0.94
   0  -3  -6    0.97    1.17
   0  -3  -6    0.69    1.16
   0  -3   6    2.35    0.97
   0  -3   6   -0.14    0.79
   0  -3   6    1.75    0.92
   0   3  -7    3.04    1.12
   0   3   7    2.33    1.29
   0   3   7    4.40    1.33
   0  -3  -7    2.51    1.51
   0  -3   7    2.97    1.13
   0  -3   7    6.78    1.47
   0  -3  -7    2.76    1.27
   0  -3  -7    2.80    1.28
   0   4   0  185.41    5.19
   0   4   0  175.58    5.55
   0   4   0  178.45    5.14
   0   4   0  181.03    5.17
   0  -4   0  180.68    5.32
   0  -4   0  185.69    5.73
   0  -4   0  176.54    5.31
   0  -4   0  173.11    5.13
   0   4   1   85.62    3.10
   0   4   1   82.42    3.09
   0   4   1   81.35    2.95
   0   4  -1   81.67    3.17
   0   4   1   81.65    3.23
   0   4  -1   79.51    3.41
   0   4  -1   84.84    2.57
   0   4  -1   78.79    3.29
   0   4  -1   76.26    2.51
   0   4   1   89.29    3.38
   0  -4   1   77.07    2.82
   0  -4  -1   83.08    3.16
   0  -4   1   82.53    3.39
   0  -4   1   80.67    2.82
   0  -4   1   80.90    2.80
   0  -4  -1   81.64    3.21
   0  -4  -1   79.08    3.22
   0  -4  -1   78.52    2.96
   0  -4   1   79.40    3.18
   0  -4  -1   80.32    3.31
   0   4   2    0.41    0.65
   0   4   2    0.70    0.61
   0   4   2    0.76    0.70
   0   4   2    0.56    0.69
   0   4   2    0.49    0.80
   0  -4  -2   -0.08    0.62
   0  -4  -2   -0.06    0.55
   0  -4  -2    0.36    0.66
   0  -4   2    2.77    0.87
   0  -4   2    1.92    0.81
   0  -4  -2    0.21    0.60
   0  -4  -2    0.14    0.63
   0   4  -3    3.58    1.09
   0   4   3    3.97    1.02
   0   4   3    4.92    1.19
   0   4   3    5.63    1.23
   0   4   3    2.50    0.81
   0  -4  -3    3.94    1.13
   0  -4  -3    4.55    1.30
   0  -4  -3    3.50    1.05
   0  -4   3    2.99    1.02
   0  -4  -3    2.87    0.89
   0  -4  -3    3.92    0.88
   0  -4   3    5.39    1.02
   0  -4   3    4.61    1.01
   0  -4   3    3.34    0.89
   0  -4   3    4.69    1.19
   0   4   4   30.97    2.32
   0   4   4   33.37    2.30
   0   4   4   31.18    1.85
   0   4   4   31.27    2.28
   0   4   4   29.44    2.28
   0  -4   4   31.72    2.04
   0  -4  -4   35.62    2.44
   0  -4  -4   34.07    2.52
   0  -4  -4   32.55    2.38
   0  -4  -4   32.36    1.85
   0  -4  -4   33.43    2.32
   0  -4   4   28.99    2.09
   0  -4   4   30.61    2.12
   0  -4   4   31.00    2.05
   0   4   5    5.14    1.17
   0   4   5   11.60    2.07
   0   4   5    7.31    1.16
   0  -4   5    8.34    1.68
   0  -4   5    8.42    1.40
   0  -4   5    7.04    1.48
   0  -4  -5    7.16    1.70
   0  -4  -5    7.20    1.19
   0  -4   5    6.19    1.33
   0  -4   5    6.53    1.44
   0  -4  -5    9.15    1.90
   0  -4   5    5.15    1.19
   0  -4  -5    7.90    1.49
   0  -4  -5    7.75    1.70
   0   4   6    3.31    1.51
   0   4   6    3.03    1.11
   0  -4  -6    2.67    1.13
   0  -4  -6    0.34    1.15
   0  -4   6    2.06    0.93
   0  -4   6    5.26    1.45
   0  -4   6    2.78    1.18
   0  -4   6    1.61    1.14
   0  -4  -6    1.38    1.34
   0   4   7    1.42    1.02
   0   4   7    0.76    1.19
   0  -4  -7    0.96    0.96
   0  -4   7   -1.05    0.87
   0  -4  -7   -0.22    1.19
   0  -4  -7   -0.15    1.16
   0  -4   7   -0.03    0.92
   0   5   0    0.64    0.67
   0   5   0    2.52    0.86
   0   5   0    0.24    0.65
   0   5   0   -0.01    0.51
   0  -5   0    0.56    0.69
   0  -5   0   -0.45    0.68
   0  -5   0    0.71    0.69
   0  -5   0    0.19    0.86
   0  -5   0    0.68    0.66
   0   5  -1    2.75    0.65
   0   5   1    0.93    0.65
   0   5  -1    3.40    0.95
   0   5   1    1.93    0.69
   0   5   1    0.29    0.68
   0   5  -1    3.68    0.85
   0   5   1    1.05    0.67
   0   5  -1    2.89    0.64
   0   5  -1    2.02    0.99
   0   5   1    0.93    0.73
   0  -5   1    2.33    0.80
   0  -5  -1    1.13    0.91
   0  -5  -1    0.80    0.76
   0  -5   1    2.11    0.94
   0  -5   1    1.86    0.74
   0  -5   1    3.51    1.20
   0  -5  -1    1.53    0.74
   0  -5   1    1.50    0.70
   0  -5  -1    0.18    0.88
   0  -5  -1    0.52    0.90
   0   5   2    1.85    0.93
   0   5   2    3.31    1.16
   0   5   2    1.46    0.94
   0   5   2    3.07    0.98
   0   5  -2    1.89    1.00
   0   5   2    1.83    0.92
   0  -5   2    1.92    1.13
   0  -5  -2    1.07    0.99
   0  -5  -2    1.50    0.89
   0  -5   2    2.63    0.83
   0  -5  -2    2.15    0.93
   0  -5  -2    1.19    0.77
   0  -5  -2    2.68    1.08
   0  -5   2    1.14    0.68
   0  -5   2    2.34    0.79
   0  -5   2    3.73    1.13
   0  -5   2    1.82    0.79
   0   5   3    3.94    1.16
   0   5   3    1.81    1.00
   0   5  -3    1.81    1.00
   0   5   3    1.33    1.04
   0   5   3    1.66    0.98
   0  -5   3    1.86    0.90
   0  -5   3    1.32    0.79
   0  -5   3    2.52    1.03
   0  -5   3    1.40    0.72
   0  -5  -3    2.31    1.16
   0  -5   3    2.79    0.71
   0  -5   3    3.13    1.00
   0  -5  -3    2.96    0.96
   0  -5  -3    2.17    1.24
   0  -5  -3    5.52    1.42
   0  -5   3    2.04    0.80
   0  -5  -3    1.03    1.07
   0   5   4    0.39    0.97
   0   5   4   -0.75    0.91
   0   5   4    0.67    0.78
   0   5   4    0.14    1.00
   0  -5  -4    1.72    0.89
   0  -5  -4   -0.07    1.11
   0  -5   4    0.58    0.79
   0  -5  -4    0.71    1.07
   0  -5   4   -0.36    0.74
   0  -5   4    0.57    0.73
   0  -5  -4    0.05    0.98
   0  -5   4    1.75    0.88
   0   5   5    1.13    0.80
   0   5   5   -0.94    1.00
   0   5   5    0.82    1.26
   0  -5  -5   -0.16    1.08
   0  -5   5   -0.31    0.96
   0  -5   5    0.55    0.88
   0  -5  -5    0.60    1.13
   0  -5  -5    2.18    0.84
   0  -5  -5    0.37    1.22
   0  -5   5    0.89    0.89
   0   5   6    1.06    1.14
   0   5   6    0.65    1.14
   0   5   6    1.28    0.83
   0  -5   6    2.35    1.24
   0  -5  -6    4.10    1.66
   0  -5  -6   -0.54    1.19
   0  -5  -6    1.27    1.40
   0  -5  -6   -0.20    0.89
   0  -5   6    1.83    1.12
   0  -5   6    0.93    1.05
   0   6   0   22.05    2.25
   0   6   0   19.27    1.57
   0   6   0   23.42    1.64
   0  -6   0   18.69    1.70
   0  -6   0   22.84    1.84
   0  -6   0   23.64    2.65
   0  -6   0   25.51    2.05
   0   6  -1    2.12    0.77
   0   6  -1    1.24    0.96
   0   6   1    0.97    0.81
   0   6   1    1.34    0.96
   0   6  -1    2.00    0.70
   0  -6   1    2.12    1.12
   0  -6   1    2.45    1.01
   0  -6  -1    0.61    0.96
   0  -6  -1    2.08    1.23
   0  -6  -1    3.12    1.18
   0  -6  -1    1.37    0.92
   0  -6   1    1.25    0.95
   0  -6  -1    0.33    1.06
   0  -6   1    0.85    0.89
   0   6   2    0.49    0.84
   0   6   2    0.94    0.94
   0   6   2    2.34    1.08
   0   6  -2    0.48    1.06
   0  -6   2    3.70    1.08
   0  -6  -2    1.76    1.12
   0  -6  -2    2.29    1.03
   0  -6  -2    0.84    1.15
   0  -6   2    1.60    0.97
   0  -6   2    3.13    1.18
   0  -6   2    1.36    0.93
   0  -6   2    3.97    0.99
   0  -6  -2    2.73    1.25
   0  -6  -2   -0.02    0.89
   0   6   3    0.67    0.94
   0   6   3   -0.72    0.89
   0   6   3   -0.13    0.75
   0  -6   3    0.07    0.63
   0  -6  -3    1.65    1.12
   0  -6   3   -0.32    0.62
   0  -6  -3    1.71    0.88
   0  -6   3    0.21    0.96
   0  -6  -3    0.81    0.97
   0  -6   3    1.70    0.83
   0  -6  -3    0.84    1.16
   0  -6   3    0.02    0.65
   0  -6  -3    2.07    1.01
   0   6   4    0.86    0.99
   0   6   4   -1.07    0.78
   0  -6  -4   -0.61    0.76
   0  -6  -4    0.69    1.13
   0  -6   4   -0.05    0.85
   0  -6  -4    2.27    1.28
   0  -6  -4   -1.28    0.84
   0  -6  -4    3.24    0.96
   0  -6   4    0.84    0.94
   0  -6   4    2.59    1.01
   0   6   5   -0.85    1.04
   0   6   5    2.36    1.10
   0  -6  -5    0.50    1.13
   0  -6   5   -0.47    0.85
   0  -6  -5   -0.46    1.01
   0  -6   5   -0.07    1.04
   0  -6   5    0.35    0.90
   0  -6  -5    1.03    1.26
   0   7   0    2.05    0.88
   0   7   0    0.87    0.72
   0   7   0   -0.43    1.19
   0  -7   0    0.03    1.03
   0  -7   0    0.52    0.88
   0  -7   0    0.35    0.90
   0  -7   0   -0.48    0.90
   0   7  -1    0.74    0.61
   0   7  -1    0.79    1.16
   0   7  -1    2.08    0.84
   0   7   1    0.04    0.77
   0   7   1    2.56    1.14
   0   7   1    2.13    0.98
   0  -7  -1    0.93    0.93
   0  -7   1    1.49    1.46
   0  -7   1    1.04    1.12
   0  -7  -1    0.71    0.93
   0  -7  -1    0.72    1.12
   0  -7   1    0.74    0.84
   0  -7   1   -1.01    0.63
   0  -7  -1    0.13    1.06
   0   7   2    5.72    1.49
   0   7   2    8.80    1.75
   0   7  -2    6.66    1.88
   0   7   2    8.59    1.60
   0  -7   2    8.20    1.50
   0  -7  -2    8.26    1.62
   0  -7   2    7.42    1.41
   0  -7  -2    5.17    2.41
   0  -7  -2    5.95    1.64
   0  -7   2    8.51    1.52
   0  -7   2    8.64    1.72
   0  -7  -2    7.98    1.62
   0  -7   2    9.96    1.54
   0   7   3    1.74    1.23
   0   7   3    1.85    1.19
   0  -7  -3    1.02    0.93
   0  -7  -3    0.87    1.02
   0  -7   3   -0.49    0.79
   0  -7   3    1.29    0.75
   0  -7  -3   -0.30    1.17
   0  -7  -3    0.71    1.28
   0  -7   3    0.92    0.81
   0  -7   3    0.58    0.94
   0  -7   3    1.45    1.00
   0   7   4    0.85    1.13
   0   7   4    0.54    0.85
   0  -7   4   -0.82    0.71
   0  -7  -4   -0.55    1.00
   0  -7   4   -1.58    0.83
   0  -7  -4    1.19    1.03
   0  -7  -4    0.29    1.29
   0  -7  -4    1.23    1.10
   0  -7   4    1.84    0.75
   0   8   0    7.82    1.79
   0   8   0    7.49    1.39
   0   8   0   10.11    1.68
   0  -8   0   11.72    1.77
   0  -8   0   10.01    1.82
   0  -8   0    7.90    2.04
   0  -8   0    8.88    1.61
   0   8  -1    0.93    1.07
   0   8   1    1.47    0.92
   0   8   1   -0.27    0.98
   0   8   1    1.07    1.05
   0  -8   1   -0.13    1.18
   0  -8  -1    0.93    1.20
   0  -8   1    1.22    0.96
   0  -8  -1    0.69    0.87
   0  -8  -1    1.82    1.54
   0  -8   1    0.47    0.87
   0  -8   1    0.39    1.07
   0  -8  -1    0.66    0.94
   0   8   2    0.25    1.25
   0  -8  -2   -0.02    1.37
   0  -8   2    2.17    1.02
   0  -8  -2    1.09    0.99
   0  -8   2    1.23    1.17
   0  -8   2    0.01    0.92
   0  -8   2    0.23    1.00
   0  -8  -2    1.60    1.40
   0  -8   2    1.28    0.83
   0  -8  -2    1.37    1.13
  -1   0   8    0.25    0.97
   1   0  -8    1.79    1.47
  -1   0   8    0.84    0.88
   1   0  -8    0.58    1.06
   1   0  -7    0.37    1.12
   1   0  -7   -0.43    0.72
   1   0  -7    0.77    0.58
  -1   0   7   -0.48    0.80
  -1   0   7    1.52    0.96
   1   0  -6    2.32    0.98
   1   0  -6    1.27    1.13
  -1   0   6    2.64    0.92
  -1   0   6    2.67    1.11
  -1   0   6    2.76    1.11
   1   0  -6    0.91    0.54
  -1   0   5    0.65    0.70
   1   0  -5    0.48    0.49
  -1   0   5   -0.45    0.67
   1   0  -5    0.33    0.71
   1   0  -5    0.18    0.82
   1   0  -5    1.59    0.68
  -1   0   5   -0.24    0.55
  -1   0   5   -0.39    0.66
   1   0  -4  566.77   14.47
  -1   0   4  562.98   13.53
   1   0  -4  565.04   13.80
   1   0  -4  571.47   13.87
   1   0  -4  571.58   14.79
  -1   0   4  568.63   14.42
  -1   0   4  567.44   14.74
  -1   0   4  556.41   14.04
  -1   0   4  567.29   14.07
   1   0  -3    0.48    0.68
  -1   0   3    0.16    0.34
  -1   0   3   -0.35    0.46
   1   0  -3    0.17    0.55
  -1   0   3   -0.46    0.48
   1   0  -3    1.22    0.51
  -1   0   3   -0.18    0.29
  -1   0   3   -0.18    0.60
   1   0  -3   -0.28    0.33
  -1   0   3   -0.19    0.47
  -1   0   2   94.20    2.50
   1   0  -2  100.73    2.72
  -1   0   2  100.26    2.51
  -1   0   2  103.02    2.96
  -1   0   2   91.60    2.73
   1   0  -2   97.04    3.09
   1   0  -2  102.05    2.96
   1   0  -2   90.19    2.66
  -1   0   2   92.99    2.75
  -1   0   2  100.12    3.10
  -1   0   1   -0.01    0.25
  -1   0   1   -0.37    0.28
   1   0  -1    0.08    0.19
   1   0  -1   -0.01    0.28
   1   0  -1    0.26    0.25
   1   0  -1    0.09    0.23
  -1   0   1   -0.69    0.30
   1   0   1    0.06    0.22
   1   0   1   -0.22    0.33
  -1   0  -1    0.17    0.25
   1   0   1   -0.10    0.25
  -1   0  -1    0.22    0.31
  -1   0  -1    0.45    0.26
   1   0   1   -0.12    0.20
   1   0   1   -0.15    0.18
  -1   0  -1    0.42    0.29
  -1   0  -1    0.34    0.25
   1   0   2   76.52    2.41
   1   0   2   85.57    2.31
   1   0   2   80.03    2.41
  -1   0  -2   85.73    2.54
  -1   0  -2   82.06    2.31
  -1   0  -2   81.54    2.75
  -1   0  -2   79.60    2.35
  -1   0  -2   77.93    2.37
   1   0   2   84.11    2.74
   1   0   2   85.96    2.53
   1   0   3    0.48    0.54
   1   0   3   -0.23    0.60
   1   0   3    0.25    0.40
  -1   0  -3    0.14    0.65
   1   0   3    0.59    0.54
  -1   0  -3   -0.08    0.38
  -1   0  -3    0.15    0.42
   1   0   3   -0.04    0.45
  -1   0  -3   -0.43    0.48
   1   0   4   13.45    1.15
  -1   0  -4   15.31    1.03
  -1   0  -4   14.71    1.03
   1   0   4   16.37    1.54
  -1   0  -4   17.23    1.36
  -1   0  -4   17.10    1.58
   1   0   4   14.57    1.20
   1   0   4   11.29    1.25
   1   0   4   14.18    0.99
  -1   0  -5    0.02    0.63
  -1   0  -5    0.05    0.40
  -1   0  -5   -0.27    0.76
   1   0   5    0.67    0.64
   1   0   5   -0.55    0.51
   1   0   5   -0.85    0.63
   1   0   5    0.22    0.54
   1   0   5   -0.08    0.38
  -1   0  -5    0.61    0.61
   1   0   5   -0.04    0.91
   1   0   6   10.22    1.55
   1   0   6   12.68    1.53
  -1   0  -6    9.15    0.96
  -1   0  -6    8.77    1.86
   1   0   6   10.19    1.70
  -1   0  -6   12.19    1.77
   1   0   7    0.09    0.85
  -1   0  -7    0.06    1.07
   1   0   7    0.07    0.95
  -1   0  -7   -0.57    0.73
  -1   0  -7    0.22    0.53
  -1   0  -8   12.04    2.11
   1   0   8   10.53    1.73
  -1   0  -8    9.18    2.24
   1   0   8    9.87    1.72
   1   1  -8    1.39    1.20
  -1   1   8    2.35    1.27
  -1   1   8    3.30    1.35
   1   1  -8    2.00    1.19
   1  -1  -8    0.24    1.11
   1  -1  -8    0.47    1.24
   1  -1  -8    0.72    0.85
  -1  -1   8   -0.37    0.80
  -1  -1   8    1.63    1.01
   1   1  -7    7.68    1.62
  -1   1   7   12.07    1.93
  -1   1   7   11.73    1.95
   1   1  -7    6.85    1.51
  -1  -1   7   10.16    1.46
  -1  -1   7    6.83    1.29
   1  -1  -7    9.25    2.09
   1  -1  -7   10.73    1.51
   1  -1  -7    7.80    1.71
   1   1  -6    2.75    1.23
   1   1  -6    0.05    0.85
  -1   1   6   -0.11    0.74
  -1   1   6   -0.35    0.76
  -1   1   6   -1.01    0.83
  -1  -1   6    0.32    0.70
  -1  -1   6   -0.04    0.58
   1  -1  -6    0.37    0.63
  -1  -1   6    0.46    0.73
   1  -1  -6    0.34    0.86
  -1  -1   6    0.39    0.56
   1  -1  -6    0.88    1.16
  -1  -1   6    0.14    0.78
  -1   1   5   37.93    2.32
  -1   1   5   46.01    2.33
  -1   1   5   41.46    2.54
   1   1  -5   41.59    2.73
  -1   1   5   41.42    2.19
   1   1  -5   41.76    2.58
  -1  -1   5   42.26    1.86
  -1  -1   5   51.23    3.08
  -1  -1   5   41.69    1.87
   1  -1  -5   39.91    2.60
   1  -1  -5   39.28    1.98
   1  -1  -5   39.93    2.35
  -1  -1   5   39.57    1.79
  -1  -1   5   42.45    1.83
  -1  -1   5   37.12    2.19
   1  -1  -5   40.43    2.05
  -1   1   4   25.84    1.87
   1   1  -4   25.85    1.71
  -1   1   4   30.66    1.76
   1   1  -4   25.97    1.87
  -1   1   4   28.46    1.84
  -1   1   4   28.19    1.70
  -1  -1   4   27.98    1.68
  -1  -1   4   25.66    1.84
  -1  -1   4   27.44    1.42
   1  -1  -4   29.52    1.86
   1  -1  -4   30.83    2.02
  -1  -1   4   26.73    1.32
   1  -1  -4   29.11    1.58
  -1  -1   4   29.72    1.44
  -1  -1   4   26.38    1.32
  -1   1   3    2.56    0.87
  -1   1   3    2.58    0.77
  -1   1   3    1.54    0.63
  -1   1   3    1.91    0.75
   1   1  -3    2.01    0.63
   1   1  -3    2.07    0.75
  -1  -1   3    3.63    0.76
  -1  -1   3    1.10    0.57
  -1  -1   3    0.74    0.44
   1  -1  -3    2.16    0.61
   1  -1  -3    2.43    0.79
  -1  -1   3    1.46    0.56
  -1  -1   3    2.14    0.73
   1   1  -2   44.65    1.79
  -1   1   2   45.74    1.87
  -1   1   2   47.70    1.85
  -1   1   2   49.32    1.91
   1   1  -2   42.73    1.70
   1   1  -2   45.01    1.88
  -1   1   2   51.46    1.98
   1  -1  -2   51.22    1.96
   1  -1  -2   49.94    1.86
  -1  -1   2   47.37    1.92
  -1  -1   2   48.15    1.79
   1  -1  -2   44.09    1.84
  -1  -1   2   43.93    1.71
   1  -1  -2   46.57    1.94
   1   1  -1   27.87    1.15
  -1   1   1   27.37    1.22
  -1   1   1   25.72    1.20
  -1   1   1   29.42    1.26
  -1   1   1   27.66    1.18
  -1   1   1   28.60    1.04
   1   1  -1   26.50    1.22
   1  -1  -1   27.67    1.22
   1  -1  -1   27.71    1.19
   1  -1  -1   29.82    1.29
  -1  -1   1   24.99    1.17
   1  -1  -1   27.78    1.05
  -1  -1   1   27.35    1.15
  -1  -1   1   30.15    1.17
   1   1   0    2.18    0.40
  -1   1   0    1.97    0.42
  -1   1   0    1.82    0.36
  -1   1   0    2.14    0.29
   1   1   0    2.22    0.42
   1   1   0    2.51    0.40
   1  -1   0    1.79    0.47
   1  -1   0    1.95    0.39
  -1  -1   0    1.35    0.44
  -1  -1   0    1.64    0.38
   1   1   1  554.74   13.28
  -1   1  -1  533.72   13.14
   1   1   1  552.01   13.13
   1   1   1  547.43   13.28
   1   1   1  582.25   13.29
   1  -1   1  544.84   13.15
  -1  -1  -1  561.71   13.13
  -1  -1  -1  544.76   13.24
  -1   1  -2    9.44    0.83
   1   1   2    9.13    1.04
   1   1   2    8.07    0.69
  -1   1  -2    9.63    0.97
   1   1   2    8.87    0.97
   1   1   2   10.61    1.03
  -1  -1  -2    9.72    0.72
  -1  -1  -2    6.44    0.79
  -1  -1  -2    9.30    1.12
  -1  -1  -2    8.87    1.04
  -1  -1  -2    8.74    0.95
   1  -1   2   10.21    0.80
   1  -1   2    8.88    0.87
   1  -1   2    7.53    0.90
   1  -1   2    7.35    0.84
  -1   1  -3    9.63    0.98
   1   1   3    8.23    1.04
   1   1   3    6.21    0.94
  -1   1  -3    9.89    1.17
   1   1   3    9.20    1.30
   1   1   3    7.36    0.70
   1   1   3    6.88    1.02
   1  -1   3    7.94    0.87
  -1  -1  -3    8.73    0.70
  -1  -1  -3    6.83    1.03
  -1  -1  -3    8.37    1.08
   1  -1   3    8.38    0.95
   1  -1   3    7.69    1.15
  -1  -1  -3    9.43    1.26
   1  -1   3    8.21    0.98
  -1   1  -4    1.14    0.67
   1   1   4    1.23    0.70
   1   1   4    1.55    0.70
   1   1   4    0.28    0.69
   1   1   4    2.05    0.88
  -1   1  -4    1.68    0.84
   1  -1   4    1.86    0.70
   1  -1   4    2.89    0.73
  -1  -1  -4    1.01    0.79
  -1  -1  -4    1.69    0.70
  -1  -1  -4    0.87    0.38
   1  -1   4    0.82    0.53
  -1  -1  -4    0.48    0.70
  -1  -1  -4    1.64    0.64
   1  -1   4    0.71    0.71
   1  -1   4    1.62    0.60
   1  -1   4    1.27    0.54
   1   1   5    8.85    1.36
  -1   1  -5    5.60    1.23
   1   1   5    6.80    1.22
   1   1   5    6.74    1.16
   1   1   5    8.57    1.43
  -1   1  -5    8.73    1.27
  -1  -1  -5    6.28    1.44
   1  -1   5    6.26    1.00
   1  -1   5    8.05    1.03
  -1  -1  -5    7.55    1.37
   1  -1   5    9.76    1.01
  -1  -1  -5    5.36    0.91
   1  -1   5    6.74    1.15
  -1   1  -6    1.69    1.12
   1   1   6    0.45    0.78
   1   1   6    1.63    1.07
   1   1   6    0.30    0.83
  -1   1  -6    1.21    0.95
  -1  -1  -6    1.33    0.94
   1  -1   6    0.84    0.74
   1  -1   6    1.65    0.74
  -1  -1  -6    0.26    0.99
   1  -1   6    2.07    0.96
   1  -1   6    1.28    0.78
  -1  -1  -6    2.22    0.95
   1  -1   6    2.46    0.86
   1   1   7   -1.33    0.75
  -1   1  -7   -0.39    0.91
   1   1   7   -0.50    0.96
  -1   1  -7    0.08    1.11
   1  -1   7   -1.12    0.70
  -1  -1  -7   -0.39    0.97
   1  -1   7   -0.44    0.74
   1  -1   7    0.42    0.57
   1  -1   7    0.68    0.79
  -1  -1  -7    0.13    1.08
  -1  -1  -7    2.69    0.90
  -1   1  -8    0.39    1.03
   1   1   8   -0.26    0.98
   1   1   8    3.68    1.38
  -1   1  -8    2.10    1.48
   1  -1   8    0.46    0.88
  -1  -1  -8    0.53    0.73
  -1  -1  -8   -0.76    0.91
   1  -1   8    0.19    0.80
  -1  -1  -8   -0.66    1.00
   1   2  -8    1.12    1.09
   1  -2  -8    0.08    1.02
  -1  -2   8    0.88    0.93
   1   2  -7    0.49    1.13
  -1   2   7   -0.11    0.99
  -1   2   7    1.04    1.21
   1   2  -7   -0.89    0.79
   1  -2  -7   -0.22    0.89
  -1  -2   7   -0.40    0.59
  -1  -2   7    0.16    0.76
  -1  -2   7    1.40    0.68
   1  -2  -7    0.04    1.21
  -1  -2   7    0.86    0.81
   1  -2  -7   -0.34    0.70
   1   2  -6    4.63    1.48
   1   2  -6    4.08    1.20
  -1   2   6    4.69    1.33
  -1   2   6    5.35    1.37
  -1  -2   6    5.37    1.11
   1  -2  -6    2.21    1.05
  -1  -2   6    4.60    0.94
  -1  -2   6    5.65    0.93
  -1  -2   6    4.01    1.31
  -1  -2   6    4.41    1.04
   1  -2  -6    3.13    1.15
   1  -2  -6    4.67    1.51
  -1   2   5    2.62    1.04
   1   2  -5    4.96    1.33
  -1   2   5    2.00    0.93
   1   2  -5    4.53    1.13
  -1   2   5    2.51    1.12
  -1   2   5    2.63    0.98
  -1  -2   5    2.73    0.97
  -1  -2   5    2.58    0.82
   1  -2  -5    2.38    0.88
  -1  -2   5    3.01    0.86
   1  -2  -5    0.78    0.98
  -1  -2   5    3.76    0.97
  -1  -2   5    3.34    0.64
   1  -2  -5    2.84    1.08
  -1   2   4  143.11    5.00
  -1   2   4  143.16    4.91
  -1   2   4  151.10    4.89
   1   2  -4  148.14    5.01
  -1   2   4  146.80    4.81
   1   2  -4  138.64    4.73
  -1  -2   4  145.75    4.60
  -1  -2   4  145.10    4.93
   1  -2  -4  149.09    4.75
   1  -2  -4  141.10    4.92
   1  -2  -4  145.28    4.80
  -1  -2   4  143.07    4.68
   1  -2  -4  154.35    6.05
  -1  -2   4  146.54    4.57
  -1   2   3  214.91    5.59
  -1   2   3  217.49    6.31
  -1   2   3  221.96    6.35
  -1   2   3  219.66    6.30
   1   2  -3  215.75    6.29
  -1   2   3  219.46    6.37
   1   2  -3  218.25    6.20
   1  -2  -3  216.70    5.60
  -1  -2   3  210.65    6.11
  -1  -2   3  217.65    6.15
   1  -2  -3  221.50    6.31
  -1  -2   3  214.05    6.27
   1  -2  -3  214.73    6.38
   1  -2  -3  220.30    6.23
   1  -2  -3  212.48    6.36
  -1   2   2   23.52    1.44
   1   2  -2   22.85    1.48
  -1   2   2   26.40    1.25
  -1   2   2   23.12    1.48
  -1   2   2   26.48    1.53
  -1   2   2   23.02    1.48
   1  -2  -2   26.04    1.55
  -1  -2   2   24.20    1.45
   1  -2  -2   26.31    1.51
  -1  -2   2   22.31    1.36
   1  -2  -2   22.67    1.44
  -1  -2   2   25.63    1.38
   1  -2  -2   22.95    1.50
  -1  -2   2   27.01    1.39
   1  -2  -2   24.29    1.21
  -1   2   1  125.46    3.63
  -1   2   1  120.07    3.55
   1   2  -1  125.21    3.49
   1   2  -1  119.50    3.72
  -1   2   1  124.05    3.62
  -1   2   1  120.78    3.44
  -1   2   1  121.37    3.61
   1  -2  -1  117.52    3.65
  -1  -2   1  110.03    3.15
   1  -2  -1  125.83    3.69
  -1  -2   1  113.12    3.66
   1  -2  -1  118.90    3.45
  -1  -2   1  131.46    3.63
  -1  -2   1  131.33    3.48
   1  -2  -1  122.44    3.54
  -1  -2   1  109.74    3.14
  -1   2   0  943.46   23.18
   1   2   0  990.51   23.22
  -1   2   0  981.08   23.07
   1   2   0 1000.00   22.91
  -1  -2   0  982.22   23.17
  -1  -2   0  951.03   22.92
   1  -2   0  930.08   22.90
   1  -2   0  983.80   23.19
   1   2   1   23.79    1.30
   1   2   1   20.42    1.30
   1   2   1   22.68    1.29
   1   2   1   21.58    1.33
  -1   2  -1   23.31    1.21
  -1   2  -1   20.33    1.38
  -1  -2  -1   19.86    1.34
   1  -2   1   19.83    1.36
   1  -2   1   21.71    1.05
  -1  -2  -1   22.08    1.27
  -1  -2  -1   19.40    1.29
  -1  -2  -1   24.88    1.31
  -1  -2  -1   25.20    1.40
   1  -2   1   21.15    1.18
   1   2   2   33.95    1.72
   1   2   2   31.45    1.72
   1   2   2   31.24    1.47
   1  -2   2   35.10    1.53
  -1  -2  -2   34.01    1.72
   1  -2   2   31.93    1.53
  -1  -2  -2   33.85    1.74
  -1  -2  -2   34.16    1.77
  -1  -2  -2   33.76    1.77
  -1  -2  -2   32.91    1.46
   1  -2   2   31.86    1.66
   1   2   3   61.64    2.62
   1   2   3   63.86    2.72
  -1   2  -3   63.38    2.46
   1   2   3   60.95    2.61
   1   2   3   63.67    2.17
  -1   2  -3   62.39    2.59
   1   2   3   65.25    2.66
  -1  -2  -3   65.91    2.70
   1  -2   3   61.69    2.53
  -1  -2  -3   63.23    2.16
  -1  -2  -3   62.95    2.76
   1  -2   3   65.95    2.58
  -1  -2  -3   65.64    2.71
  -1  -2  -3   61.56    2.57
   1  -2   3   62.31    2.40
   1  -2   3   60.78    2.53
   1   2   4   46.18    1.73
  -1   2  -4   48.95    2.49
   1   2   4   50.85    2.59
   1   2   4   46.93    2.42
   1   2   4   46.29    2.36
  -1   2  -4   47.07    2.24
   1   2   4   52.32    2.48
   1  -2   4   46.16    2.44
  -1  -2  -4   50.21    2.39
   1  -2   4   45.11    2.15
   1  -2   4   47.27    2.24
  -1  -2  -4   49.01    2.34
  -1  -2  -4   50.19    2.50
   1  -2   4   44.43    2.22
  -1  -2  -4   48.64    2.96
  -1  -2  -4   46.38    1.76
   1   2   5   24.30    1.88
   1   2   5   23.58    2.05
   1   2   5   22.70    1.89
  -1   2  -5   20.23    1.88
   1  -2   5   29.55    2.52
   1  -2   5   22.49    1.64
  -1  -2  -5   21.77    2.12
  -1  -2  -5   22.06    1.95
   1  -2   5   23.74    1.66
  -1  -2  -5   19.88    1.64
   1  -2   5   24.04    1.20
   1  -2   5   22.68    1.66
  -1   2  -6    2.56    1.00
   1   2   6    0.32    0.93
  -1   2  -6    2.11    1.04
   1   2   6   -0.68    0.74
  -1  -2  -6   -0.07    0.90
   1  -2   6    1.99    0.96
   1  -2   6    1.82    0.76
   1  -2   6    0.36    0.79
  -1  -2  -6    1.20    1.10
   1  -2   6    2.68    0.94
   1  -2   6    0.63    0.66
   1   2   7    0.17    1.19
  -1   2  -7    2.92    1.41
   1   2   7   -1.81    0.81
  -1   2  -7   -0.50    0.80
  -1  -2  -7    1.57    1.21
  -1  -2  -7   -0.29    1.13
  -1  -2  -7   -0.37    0.62
   1  -2   7    0.20    0.64
   1  -2   7   -0.12    0.85
   1  -2   7    0.09    0.73
   1  -2   7    1.29    0.73
  -1   3   7   -0.59    1.09
   1   3  -7    0.16    0.97
  -1   3   7    2.96    1.09
   1  -3  -7    0.85    1.34
  -1  -3   7    2.88    1.11
  -1  -3   7   -0.35    0.82
   1  -3  -7    2.23    1.30
   1  -3  -7   -0.71    0.86
   1   3  -6    1.52    1.07
  -1   3   6   -0.69    0.93
  -1   3   6    1.97    1.24
  -1  -3   6    1.56    0.87
  -1  -3   6    0.90    0.90
   1  -3  -6    2.13    1.20
   1  -3  -6    0.22    1.03
  -1   3   5   -0.19    0.87
  -1   3   5    1.21    0.97
   1   3  -5    0.35    0.80
  -1   3   5   -0.05    0.50
  -1   3   5    0.93    0.94
   1  -3  -5    1.45    1.01
   1  -3  -5    0.75    0.90
  -1  -3   5    0.60    0.66
   1  -3  -5    1.15    0.71
  -1  -3   5    0.28    0.88
  -1  -3   5    2.76    1.11
   1  -3  -5   -0.48    0.95
  -1   3   4   15.51    1.66
  -1   3   4   19.87    1.79
  -1   3   4   15.56    1.63
  -1   3   4   17.58    1.14
  -1   3   4   18.74    1.66
  -1  -3   4   14.55    1.53
   1  -3  -4   15.34    1.61
   1  -3  -4   16.45    1.70
   1  -3  -4   15.88    1.58
  -1  -3   4   15.69    1.45
  -1  -3   4   17.21    1.51
   1  -3  -4   14.96    1.70
   1  -3  -4   14.59    1.13
  -1   3   3    5.30    1.05
   1   3  -3    5.25    1.13
  -1   3   3    5.09    0.87
  -1   3   3    2.65    0.81
  -1   3   3    6.19    1.08
  -1   3   3    4.85    0.96
   1  -3  -3    4.98    0.84
  -1  -3   3    2.59    0.82
  -1  -3   3    4.38    0.87
   1  -3  -3    3.91    1.05
   1  -3  -3    4.78    0.93
   1  -3  -3    4.57    1.04
  -1  -3   3    3.11    0.78
   1  -3  -3    3.70    0.94
  -1  -3   3    4.06    0.84
  -1  -3   3    3.67    0.99
  -1   3   2    0.88    0.71
   1   3  -2    1.11    0.80
  -1   3   2    0.96    0.67
  -1   3   2    2.24    1.04
  -1   3   2    0.99    0.62
  -1   3   2    1.33    0.81
   1  -3  -2    0.80    0.58
   1  -3  -2    0.65    0.76
  -1  -3   2    1.73    0.69
   1  -3  -2    0.45    0.65
   1  -3  -2   -0.91    0.65
   1  -3  -2    1.81    0.82
  -1  -3   2    2.08    0.65
  -1  -3   2    1.26    0.60
  -1  -3   2    0.55    0.43
  -1  -3   2    3.07    0.76
  -1  -3   2    0.64    0.71
  -1   3   1   52.11    2.01
   1   3  -1   46.14    1.63
  -1   3   1   52.16    2.24
  -1   3   1   53.49    2.20
   1   3  -1   51.69    2.38
  -1   3   1   53.22    2.26
   1   3  -1   51.09    1.99
   1   3  -1   50.03    1.66
   1   3  -1   49.22    2.15
  -1   3   1   49.48    3.07
   1  -3  -1   51.40    2.30
  -1  -3   1   49.92    2.22
   1  -3  -1   52.73    2.02
  -1  -3   1   45.56    1.80
   1  -3  -1   54.40    2.26
  -1  -3   1   46.64    1.83
   1  -3  -1   50.74    2.20
  -1  -3   1   47.97    2.30
  -1  -3   1   53.85    2.00
   1   3   0    1.10    0.52
  -1   3   0    0.82    0.44
   1   3   0    0.84    0.53
   1   3   0    0.44    0.55
   1   3   0    1.91    0.72
  -1   3   0    1.45    0.54
  -1   3   0    0.78    0.55
  -1   3   0    0.39    0.47
   1   3   0    0.33    0.51
  -1   3   0    0.81    0.63
   1  -3   0    1.28    0.65
   1  -3   0    1.44    0.53
  -1  -3   0    0.61    0.60
  -1  -3   0    1.02    0.61
   1  -3   0    0.26    0.56
   1  -3   0    1.30    0.62
  -1  -3   0    1.08    0.65
  -1  -3   0    0.60    0.69
   1  -3   0    1.92    0.74
  -1  -3   0    1.05    0.60
   1   3   1  239.76    6.59
  -1   3  -1  241.93    6.37
   1   3   1  241.85    6.80
   1   3   1  245.38    7.00
  -1   3  -1  235.13    6.08
   1   3   1  250.47    6.85
  -1   3  -1  240.05    6.96
  -1   3  -1  244.31    6.69
  -1   3  -1  250.69    6.11
   1   3   1  244.23    6.70
   1  -3   1  238.43    6.29
  -1  -3  -1  245.56    6.75
   1  -3   1  247.88    6.39
  -1  -3  -1  247.79    6.64
  -1  -3  -1  241.47    6.78
   1  -3   1  240.51    6.95
  -1  -3  -1  240.84    6.82
   1  -3   1  247.31    6.29
  -1  -3  -1  245.13    6.79
   1  -3   1  249.58    6.74
   1   3   2    6.32    1.01
   1   3   2    4.98    0.86
   1   3   2    6.33    1.03
   1   3   2    8.57    1.29
  -1   3  -2    7.59    1.09
   1   3   2    7.30    1.10
   1  -3   2    8.02    0.68
  -1  -3  -2    7.26    1.36
  -1  -3  -2    9.35    1.40
   1  -3   2    9.85    1.08
  -1  -3  -2    7.45    1.26
   1  -3   2    8.48    1.29
  -1  -3  -2    6.79    1.03
  -1  -3  -2    6.26    1.06
   1   3   3    0.55    0.68
   1   3   3    1.13    0.60
   1   3   3    0.60    0.67
   1   3   3   -0.67    0.60
   1   3   3    0.52    0.63
  -1  -3  -3    1.20    0.66
  -1  -3  -3    0.41    0.70
   1  -3   3    1.87    0.73
  -1  -3  -3    1.67    0.67
  -1  -3  -3   -0.34    0.63
   1  -3   3    3.00    0.72
  -1  -3  -3   -0.26    0.76
   1   3   4    1.25    0.80
   1   3   4    0.94    0.91
   1   3   4    2.72    0.77
   1   3   4    2.58    0.99
   1   3   4    2.22    1.03
  -1  -3  -4    1.54    0.97
   1  -3   4    2.86    0.88
   1  -3   4    2.12    0.81
  -1  -3  -4    1.66    0.67
   1  -3   4    1.40    0.65
  -1  -3  -4    1.94    1.02
   1  -3   4    2.80    0.81
  -1  -3  -4    1.47    0.93
  -1  -3  -4    0.66    0.82
   1   3   5    2.24    1.03
   1   3   5    1.68    1.01
   1   3   5    1.67    1.10
   1   3   5    3.15    0.74
   1   3   5    3.69    1.37
   1  -3   5    1.76    0.94
  -1  -3  -5    0.27    1.01
  -1  -3  -5    0.33    0.63
   1  -3   5    0.82    0.78
  -1  -3  -5    1.93    1.04
  -1  -3  -5    1.48    1.03
   1  -3   5    1.30    0.80
  -1  -3  -5    1.99    1.02
   1  -3   5    1.21    0.84
   1   3   6    0.45    1.05
   1   3   6   -0.03    1.01
  -1   3  -6    0.26    0.94
  -1   3  -6   -0.05    0.75
  -1  -3  -6    2.79    1.30
   1  -3   6    1.13    0.81
  -1  -3  -6   -0.07    1.03
   1  -3   6    0.64    0.84
  -1  -3  -6    1.33    0.82
   1  -3   6    2.18    0.90
   1   3   7   -0.28    1.06
   1   3   7    1.38    0.95
  -1   3  -7    0.47    0.85
  -1  -3  -7    0.98    1.12
   1  -3   7    1.46    1.12
  -1  -3  -7    0.43    1.17
  -1  -3  -7   -0.42    0.92
   1  -3   7    1.52    0.84
  -1   4   7    4.61    1.37
  -1   4   7    1.86    1.50
   1  -4  -7    1.89    1.41
   1  -4  -7    3.26    1.29
  -1  -4   7    2.02    1.14
   1  -4  -7    1.47    1.35
  -1   4   6    3.83    1.62
  -1   4   6    3.70    1.12
   1  -4  -6    2.83    1.41
  -1  -4   6    5.48    1.25
   1  -4  -6    3.95    1.39
  -1  -4   6    2.64    1.17
  -1  -4   6    2.60    1.11
  -1  -4   6    3.02    1.26
  -1   4   5    1.70    1.20
  -1   4   5    1.13    0.66
  -1   4   5    0.51    0.87
   1  -4  -5    1.75    1.28
  -1  -4   5    0.34    0.69
  -1  -4   5    2.95    1.00
  -1  -4   5    2.25    0.92
  -1  -4   5   -0.04    0.80
   1  -4  -5    0.18    0.70
   1  -4  -5    2.33    1.07
   1  -4  -5    0.96    1.07
   1  -4  -5    0.61    1.06
  -1  -4   5    1.92    0.97
  -1  -4   5    1.49    0.97
  -1   4   4    6.66    1.35
  -1   4   4    8.90    1.32
  -1   4   4   12.07    2.02
  -1   4   4   10.48    1.69
  -1   4   4    9.96    1.98
   1  -4  -4    5.67    1.39
  -1  -4   4   11.39    1.60
  -1  -4   4    9.38    1.61
  -1  -4   4    9.85    2.48
  -1  -4   4   10.30    1.63
   1  -4  -4    6.45    1.37
  -1  -4   4    8.08    1.35
   1  -4  -4    9.90    1.18
   1  -4  -4    7.75    1.53
   1  -4  -4   11.75    2.02
  -1   4   3   26.05    1.91
  -1   4   3   24.93    1.79
  -1   4   3   23.44    1.94
   1   4  -3   21.36    1.91
  -1   4   3   27.94    1.74
   1  -4  -3   22.46    1.92
  -1  -4   3   19.91    1.55
   1  -4  -3   25.42    1.88
  -1  -4   3   22.75    1.65
   1  -4  -3   21.69    1.55
  -1  -4   3   22.57    1.73
   1  -4  -3   25.23    1.89
   1  -4  -3   23.45    2.04
  -1  -4   3   23.03    1.89
  -1  -4   3   23.36    2.01
  -1   4   2    1.59    0.87
  -1   4   2    1.06    0.76
  -1   4   2    0.56    0.68
  -1   4   2    1.48    0.70
  -1   4   2    0.63    0.63
   1  -4  -2    0.90    0.85
  -1  -4   2    0.38    0.58
  -1  -4   2    0.55    0.56
  -1  -4   2    1.23    0.89
   1  -4  -2    0.05    0.71
   1  -4  -2    0.82    0.83
  -1  -4   2    0.86    0.50
   1  -4  -2    0.49    0.66
  -1  -4   2   -0.09    0.50
   1  -4  -2    1.74    0.82
  -1   4   1    3.32    0.81
  -1   4   1    3.65    0.95
  -1   4   1    4.34    1.02
   1   4  -1    4.96    0.95
  -1   4   1    2.79    0.89
   1   4  -1    4.72    1.20
  -1   4   1    2.37    0.74
  -1  -4   1    5.54    1.15
   1  -4  -1    4.21    1.01
   1  -4  -1    4.19    1.06
  -1  -4   1    5.09    0.89
  -1  -4   1    5.06    0.86
   1  -4  -1    4.29    0.95
   1  -4  -1    2.90    1.07
   1  -4  -1    3.69    0.91
  -1  -4   1    5.94    1.12
  -1  -4   1    4.16    0.89
   1   4   0  215.42    5.92
  -1   4   0  218.59    6.56
   1   4   0  217.80    5.93
  -1   4   0  218.08    5.93
  -1   4   0  209.34    5.89
   1   4   0  206.75    6.29
   1   4   0  215.46    6.54
  -1   4   0  202.55    5.78
   1   4   0  209.93    5.96
  -1   4   0  210.73    6.32
  -1  -4   0  212.86    6.06
   1  -4   0  203.50    5.81
  -1  -4   0  199.32    5.91
   1  -4   0  201.96    6.39
   1  -4   0  207.39    6.35
   1  -4   0  214.16    6.07
   1  -4   0  212.89    6.11
  -1  -4   0  218.77    6.13
  -1  -4   0  221.46    6.50
  -1   4  -1   50.84    1.86
   1   4   1   54.31    2.40
  -1   4  -1   49.52    1.86
   1   4   1   52.43    2.30
  -1   4  -1   50.15    2.37
   1   4   1   54.76    2.39
  -1   4  -1   55.42    2.73
   1   4   1   53.60    2.62
   1   4   1   55.15    2.57
  -1   4  -1   52.48    2.09
   1  -4   1   51.14    2.15
   1  -4   1   50.33    2.08
  -1  -4  -1   55.40    2.46
  -1  -4  -1   58.11    2.54
   1  -4   1   51.22    2.45
   1  -4   1   52.64    2.12
   1  -4   1   50.94    2.62
  -1  -4  -1   52.66    2.34
  -1  -4  -1   55.60    2.58
  -1  -4  -1   54.02    2.60
   1   4   2   68.16    2.96
   1   4   2   62.70    2.77
   1   4   2   69.85    3.01
   1   4   2   68.72    2.93
   1   4   2   64.75    2.87
  -1  -4  -2   67.83    3.07
  -1  -4  -2   72.09    3.10
   1  -4   2   65.15    2.86
   1  -4   2   66.19    2.59
   1  -4   2   63.85    2.55
   1  -4   2   67.03    2.26
  -1  -4  -2   63.75    2.80
  -1  -4  -2   70.89    2.91
   1  -4   2   69.44    3.14
  -1  -4  -2   69.29    2.96
   1   4   3    9.41    1.44
   1   4   3    9.51    1.37
   1   4   3   10.37    1.48
   1   4   3    6.47    1.20
  -1  -4  -3    9.10    1.55
  -1  -4  -3   12.86    1.56
   1  -4   3   12.29    1.60
  -1  -4  -3    7.47    1.58
  -1  -4  -3   12.98    1.69
   1  -4   3   10.26    1.32
  -1  -4  -3   11.30    1.85
   1  -4   3   11.48    1.49
   1  -4   3    9.53    1.49
   1  -4   3    8.62    1.26
   1   4   4    7.17    1.51
   1   4   4    7.70    1.51
   1   4   4    6.43    1.22
   1   4   4    7.86    1.28
   1   4   4    9.63    1.61
   1  -4   4    7.77    1.42
   1  -4   4    8.07    1.37
  -1  -4  -4    7.52    1.46
   1  -4   4    8.16    1.33
  -1  -4  -4    6.12    1.24
   1  -4   4    7.65    1.44
  -1  -4  -4    9.12    1.32
  -1  -4  -4    4.67    1.30
   1  -4   4    6.00    1.51
  -1  -4  -4    8.60    1.62
   1  -4   4    6.40    1.21
   1   4   5   11.03    2.00
   1   4   5    6.58    1.12
   1   4   5    5.30    1.49
   1  -4   5    9.15    1.51
  -1  -4  -5    6.60    1.30
  -1  -4  -5    7.11    1.75
  -1  -4  -5    6.62    1.58
   1  -4   5    6.85    1.36
  -1  -4  -5    8.00    1.28
   1  -4   5    5.96    1.39
   1  -4   5    7.95    1.49
   1  -4   5    6.00    1.27
  -1  -4  -5    6.76    1.43
   1  -4   5    8.69    1.44
   1   4   6    2.99    1.50
   1   4   6    9.11    1.73
   1   4   6    7.21    1.06
   1  -4   6    7.24    1.64
  -1  -4  -6    6.01    1.85
   1  -4   6    6.33    1.51
  -1  -4  -6    9.15    1.97
  -1  -4  -6    5.84    1.81
   1  -4   6    9.32    1.86
   1   4   7    7.67    1.80
   1   4   7    4.68    1.24
   1  -4   7    4.94    1.37
  -1  -4  -7    2.73    1.36
  -1  -4  -7    4.55    1.64
   1  -4   7    1.60    1.18
   1  -4   7    2.00    1.45
  -1   5   6    1.26    1.19
  -1   5   6    0.73    0.83
  -1  -5   6    3.83    1.41
   1  -5  -6    2.67    1.54
  -1  -5   6    1.25    1.23
  -1  -5   6    3.02    1.19
   1  -5  -6    3.81    1.75
   1  -5  -6    0.76    0.92
  -1   5   5   -1.45    0.93
  -1   5   5    0.13    0.67
  -1   5   5   -0.57    0.78
   1  -5  -5   -1.09    0.86
   1  -5  -5    1.35    0.69
  -1  -5   5    1.68    0.95
  -1  -5   5   -0.74    0.82
   1  -5  -5   -0.40    0.95
  -1  -5   5   -0.64    0.78
   1  -5  -5    1.85    1.22
  -1   5   4   -0.47    1.01
  -1   5   4   -0.27    0.74
  -1   5   4    0.20    1.01
  -1   5   4   -0.80    0.70
  -1  -5   4    0.23    0.92
   1  -5  -4   -0.45    1.11
  -1  -5   4    0.52    0.75
   1  -5  -4   -0.09    0.97
   1  -5  -4   -0.11    0.75
   1  -5  -4   -0.68    0.92
  -1  -5   4    0.44    0.83
  -1  -5   4    1.66    1.07
   1  -5  -4    1.04    0.75
  -1   5   3    1.02    0.97
   1   5  -3    2.41    1.22
  -1   5   3    3.63    1.41
  -1   5   3    2.41    1.07
   1  -5  -3    4.18    1.30
   1  -5  -3    1.22    1.01
  -1  -5   3    3.41    0.99
  -1  -5   3    2.90    0.73
   1  -5  -3    1.87    1.01
   1  -5  -3    3.61    1.01
  -1  -5   3    3.55    1.01
  -1  -5   3    2.27    0.95
  -1  -5   3    3.93    1.28
  -1  -5   3    2.53    0.87
   1  -5  -3    1.56    0.88
  -1   5   2    0.12    0.75
  -1   5   2    0.41    0.92
  -1   5   2    1.12    0.75
   1   5  -2    1.15    0.77
  -1   5   2    0.10    0.75
  -1   5   2    0.17    0.70
  -1  -5   2    0.51    0.56
   1  -5  -2    0.52    0.89
   1  -5  -2    0.44    0.79
  -1  -5   2   -0.61    0.62
  -1  -5   2    0.45    0.84
   1  -5  -2    1.61    0.96
   1  -5  -2    0.34    0.92
  -1  -5   2    0.50    0.75
   1  -5  -2    0.21    0.77
  -1  -5   2    1.00    0.68
  -1   5   1   -0.78    0.61
  -1   5   1    0.25    0.63
   1   5  -1   -0.35    0.58
  -1   5   1    1.69    1.01
  -1   5   1    0.62    0.67
   1   5  -1    0.53    0.49
   1   5  -1    0.28    0.60
  -1   5   1    0.45    0.55
   1   5  -1    0.30    0.48
   1   5  -1   -0.05    0.68
  -1  -5   1    0.60    0.72
   1  -5  -1    0.09    0.75
   1  -5  -1    1.08    0.93
   1  -5  -1    1.66    0.79
  -1  -5   1    0.77    0.76
  -1  -5   1    0.29    0.64
   1  -5  -1    0.90    0.97
  -1  -5   1    1.05    0.77
   1  -5  -1    0.37    0.85
  -1  -5   1    1.38    1.02
   1   5   0    0.39    0.62
  -1   5   0    0.27    0.86
  -1   5   0    2.13    0.70
   1   5   0    1.08    0.60
  -1   5   0    0.89    0.71
   1   5   0    1.42    0.80
   1   5   0    1.72    0.85
  -1   5   0    3.08    0.77
   1  -5   0    0.13    0.84
   1  -5   0    1.13    0.67
   1  -5   0    0.86    0.67
   1  -5   0   -0.37    0.79
  -1  -5   0    1.12    0.77
  -1  -5   0    1.30    0.80
   1  -5   0   -0.28    0.68
  -1  -5   0    0.96    0.78
  -1  -5   0    0.70    0.73
  -1  -5   0    1.17    0.93
  -1   5  -1   29.46    1.49
   1   5   1   28.40    2.07
  -1   5  -1   32.86    1.71
  -1   5  -1   32.32    2.07
   1   5   1   31.38    1.94
   1   5   1   31.74    2.25
   1   5   1   31.08    1.89
  -1   5  -1   29.55    2.29
  -1   5  -1   29.00    1.49
   1   5   1   33.53    2.02
   1  -5   1   33.60    1.84
  -1  -5  -1   32.98    2.17
  -1  -5  -1   31.91    2.26
   1  -5   1   32.10    1.75
  -1  -5  -1   30.18    2.01
   1  -5   1   30.99    2.14
   1  -5   1   33.40    1.88
  -1  -5  -1   29.63    1.92
   1  -5   1   32.08    2.28
  -1  -5  -1   35.61    2.26
   1   5   2    1.21    0.93
   1   5   2    1.22    0.86
  -1   5  -2    2.31    1.13
   1   5   2    1.76    0.85
   1   5   2    0.78    0.82
   1   5   2    0.96    0.81
   1  -5   2    1.09    0.88
   1  -5   2    0.31    0.66
  -1  -5  -2    2.16    1.08
   1  -5   2    0.38    0.60
   1  -5   2    1.55    0.99
   1  -5   2    1.02    0.69
  -1  -5  -2    0.11    0.74
  -1  -5  -2    0.74    0.94
  -1  -5  -2    1.18    0.82
   1  -5   2    1.95    0.77
  -1  -5  -2    1.39    0.90
   1   5   3    0.97    0.96
   1   5   3    1.12    0.94
   1   5   3    1.90    1.06
   1   5   3    0.90    0.85
   1  -5   3    0.57    0.60
   1  -5   3    3.05    0.69
   1  -5   3    2.31    0.85
  -1  -5  -3    0.56    0.77
   1  -5   3    1.32    1.05
  -1  -5  -3    1.36    0.88
  -1  -5  -3    2.69    1.09
   1  -5   3    2.47    0.88
  -1  -5  -3    0.55    0.86
   1  -5   3    1.62    0.83
   1  -5   3    2.30    0.98
  -1  -5  -3   -0.16    0.84
   1   5   4    0.24    1.09
   1   5   4    1.80    1.14
   1   5   4   -0.35    0.95
   1  -5   4   -0.50    0.73
  -1  -5  -4    2.28    1.46
   1  -5   4   -0.46    0.78
   1  -5   4    1.94    0.86
  -1  -5  -4    0.19    0.85
   1  -5   4    1.21    0.76
  -1  -5  -4    1.78    0.88
  -1  -5  -4   -0.71    0.89
  -1  -5  -4    0.29    1.02
   1   5   5    0.87    1.15
   1   5   5    1.39    0.92
   1   5   5    0.40    1.18
   1  -5   5    0.75    0.81
   1  -5   5   -0.32    0.84
  -1  -5  -5    0.93    0.84
  -1  -5  -5    0.15    1.05
  -1  -5  -5    1.43    1.35
   1  -5   5    1.24    0.98
  -1  -5  -5    1.36    1.22
   1  -5   5    1.52    1.01
   1   5   6    1.94    1.23
   1   5   6   -0.33    1.05
   1   5   6   -0.41    0.71
   1  -5   6    1.08    1.04
  -1  -5  -6    0.06    0.96
   1  -5   6    0.20    0.89
  -1  -5  -6    0.79    0.84
   1  -5   6    0.72    0.96
  -1  -5  -6    0.36    1.36
  -1  -5  -6    1.43    1.35
  -1   6   5   -1.68    1.17
  -1   6   5    0.59    0.90
   1  -6  -5   -0.38    1.06
   1  -6  -5    0.29    1.15
   1  -6  -5    0.36    1.27
  -1  -6   5   -0.46    1.12
  -1  -6   5   -0.92    0.87
  -1   6   4    2.27    1.11
  -1   6   4    0.58    0.82
   1  -6  -4    5.11    1.59
  -1  -6   4    3.40    1.10
   1  -6  -4    3.75    0.98
   1  -6  -4    2.94    1.19
   1  -6  -4    2.66    1.32
   1  -6  -4    2.62    1.26
  -1  -6   4    1.96    1.14
  -1   6   3    0.32    1.08
  -1   6   3    0.13    0.85
   1   6  -3   -0.07    1.07
  -1   6   3    0.62    1.05
   1  -6  -3    0.80    0.84
  -1  -6   3   -0.17    0.98
   1  -6  -3    1.59    1.15
   1  -6  -3    0.21    0.99
   1  -6  -3    2.04    1.13
  -1  -6   3    1.23    0.77
  -1  -6   3    1.08    0.83
  -1  -6   3    0.32    0.67
  -1  -6   3    1.56    0.79
   1  -6  -3    2.40    1.18
  -1   6   2    0.39    0.96
  -1   6   2   -0.12    0.94
  -1   6   2    0.51    0.83
   1   6  -2    0.00    1.09
   1  -6  -2    0.80    0.94
  -1  -6   2    0.32    0.96
   1  -6  -2    0.02    0.99
   1  -6  -2    1.54    0.94
   1  -6  -2    0.72    0.92
  -1  -6   2    1.37    0.95
  -1  -6   2   -0.21    0.81
   1  -6  -2    0.87    0.99
  -1  -6   2   -0.26    0.80
   1   6  -1    5.24    0.95
  -1   6   1    3.50    1.18
  -1   6   1    4.23    1.03
   1   6  -1    4.93    1.60
   1   6  -1    4.47    1.04
   1  -6  -1    3.56    1.21
  -1  -6   1    5.00    1.32
  -1  -6   1    2.35    1.03
   1  -6  -1    4.22    1.36
   1  -6  -1    5.59    1.20
  -1  -6   1    5.13    1.21
  -1  -6   1    3.41    1.33
   1  -6  -1    4.31    1.45
   1   6   0    6.96    1.20
  -1   6   0    8.14    1.19
  -1   6   0    4.37    1.25
  -1   6   0    8.46    1.23
   1   6   0    5.74    1.13
   1   6   0    6.35    1.47
  -1  -6   0    6.95    1.28
   1  -6   0    7.00    1.25
   1  -6   0    6.30    1.19
   1  -6   0    6.87    1.58
  -1  -6   0    7.49    1.30
  -1  -6   0    5.59    1.49
  -1  -6   0    7.24    1.53
   1  -6   0    4.33    1.31
  -1   6  -1    7.55    1.79
  -1   6  -1    5.95    1.06
  -1   6  -1    5.24    1.06
   1   6   1    8.19    1.45
  -1   6  -1    8.67    1.62
   1   6   1    7.64    1.80
  -1  -6  -1    6.14    1.31
   1  -6   1    5.41    1.47
  -1  -6  -1    7.03    1.50
   1  -6   1    7.51    1.27
   1  -6   1    4.53    1.19
  -1  -6  -1    6.72    1.39
   1  -6   1    6.64    1.24
  -1  -6  -1    6.04    1.39
  -1  -6  -1   10.70    1.83
   1   6   2    9.34    1.75
  -1   6  -2   10.55    1.81
   1   6   2    9.69    1.58
   1   6   2   11.57    1.88
  -1  -6  -2   13.62    2.20
   1  -6   2   11.93    1.32
  -1  -6  -2    8.31    1.63
  -1  -6  -2   10.86    1.85
  -1  -6  -2   11.31    1.85
   1  -6   2   12.23    1.60
   1  -6   2   12.50    1.53
   1  -6   2   10.43    1.68
   1  -6   2   11.60    1.50
  -1  -6  -2   15.03    1.88
   1   6   3    0.14    0.79
   1   6   3    0.92    1.14
   1   6   3    1.59    0.96
   1  -6   3    1.11    1.03
   1  -6   3    1.08    0.91
  -1  -6  -3    2.64    1.17
   1  -6   3    2.04    0.83
  -1  -6  -3    2.44    1.39
   1  -6   3   -0.08    0.64
   1  -6   3    2.31    0.84
  -1  -6  -3    1.81    1.05
  -1  -6  -3    1.80    1.28
  -1  -6  -3    1.48    0.97
   1   6   4    1.88    1.28
   1   6   4    1.62    1.14
   1  -6   4   -0.36    0.76
  -1  -6  -4    0.58    1.22
   1  -6   4    1.81    0.97
  -1  -6  -4    0.86    1.07
  -1  -6  -4    4.33    1.09
  -1  -6  -4    2.62    1.28
   1  -6   4    3.29    0.97
  -1  -6  -4    1.40    1.16
   1   6   5   -0.69    0.85
   1   6   5   -0.12    0.78
  -1  -6  -5   -0.51    1.11
   1  -6   5    0.08    0.83
  -1  -6  -5    2.35    0.95
  -1  -6  -5    1.20    1.25
   1  -6   5    0.47    0.94
  -1  -6  -5   -0.96    0.93
   1  -6   5    0.05    0.96
  -1   7   4    0.09    1.14
  -1   7   4   -0.05    0.95
   1  -7  -4    1.27    1.11
  -1  -7   4    0.76    1.11
  -1  -7   4    0.38    0.69
  -1  -7   4   -0.49    0.78
   1  -7  -4   -0.49    0.98
   1  -7  -4    2.13    1.49
   1  -7  -4    0.64    1.22
  -1   7   3    0.61    1.16
  -1   7   3    2.48    1.32
  -1  -7   3    4.04    1.09
   1  -7  -3    2.06    1.12
  -1  -7   3    1.43    1.09
   1  -7  -3   -0.08    1.08
  -1  -7   3    1.07    1.11
   1  -7  -3    0.74    1.01
  -1  -7   3   -0.03    0.82
   1  -7  -3    1.12    1.44
  -1  -7   3    1.36    0.86
  -1   7   2    3.04    1.23
  -1   7   2    4.82    1.61
  -1   7   2    1.33    1.02
   1   7  -2    1.89    1.39
  -1  -7   2    1.80    0.98
  -1  -7   2    4.07    1.15
  -1  -7   2    3.67    1.20
   1  -7  -2    2.62    1.31
   1  -7  -2    1.99    1.51
  -1  -7   2    3.48    1.39
   1  -7  -2    1.85    1.56
   1  -7  -2    1.87    1.09
   1   7  -1    0.80    1.29
  -1   7   1    0.93    1.13
  -1   7   1    0.73    0.76
  -1   7   1    0.96    0.90
   1   7  -1    2.20    0.88
   1   7  -1    1.22    0.61
  -1  -7   1    1.14    0.88
  -1  -7   1    0.30    0.89
   1  -7  -1   -0.36    0.82
   1  -7  -1    2.33    1.12
  -1  -7   1    1.75    1.04
  -1  -7   1    1.24    1.10
   1  -7  -1    0.78    0.88
   1  -7  -1    0.50    0.90
   1   7   0    2.40    0.98
   1   7   0    1.90    0.94
  -1   7   0    3.04    0.89
  -1   7   0    1.84    0.82
   1   7   0    2.26    1.51
  -1   7   0    0.54    1.34
  -1  -7   0    0.99    1.20
  -1  -7   0    1.08    1.03
   1  -7   0    1.18    1.07
   1  -7   0    0.74    0.92
   1  -7   0   -0.02    0.95
  -1  -7   0    1.53    1.29
  -1  -7   0    0.07    0.88
   1  -7   0    2.16    1.31
  -1   7  -1   10.75    1.12
   1   7   1    7.28    1.36
   1   7   1    8.71    1.75
  -1   7  -1    5.66    1.68
  -1  -7  -1   12.04    2.31
  -1  -7  -1    5.68    1.47
   1  -7   1    6.38    1.66
   1  -7   1    9.79    1.50
   1  -7   1   10.59    1.65
   1  -7   1   11.29    1.89
  -1  -7  -1    9.18    1.88
  -1  -7  -1    6.72    1.45
   1   7   2    0.91    1.04
   1   7   2    0.46    0.93
   1   7   2    3.19    1.18
   1  -7   2    3.89    1.11
   1  -7   2    1.79    1.16
   1  -7   2    1.24    1.08
   1  -7   2    4.20    1.20
  -1  -7  -2   -0.15    0.97
   1  -7   2    2.27    0.89
  -1  -7  -2    0.64    1.16
  -1  -7  -2    1.60    0.96
   1   7   3    0.12    1.04
   1   7   3    1.20    1.13
   1  -7   3    0.29    0.85
   1  -7   3    1.00    0.79
   1  -7   3    0.20    0.67
   1  -7   3   -0.05    0.95
  -1  -7  -3    0.19    1.03
  -1  -7  -3   -0.56    0.99
   1  -7   3   -0.14    0.86
  -1  -7  -3    0.31    1.03
  -1  -7  -3   -1.24    0.98
   1   7   4    1.68    1.06
   1   7   4    1.23    1.17
   1  -7   4    0.41    0.84
  -1  -7  -4   -0.02    1.14
   1  -7   4   -0.01    1.06
   1  -7   4    0.01    0.52
  -1  -7  -4    0.98    1.07
  -1  -7  -4    1.36    1.59
  -1  -7  -4   -0.10    0.99
  -1   8   2    0.50    1.29
  -1   8   2    0.20    1.14
   1   8  -2    0.16    1.05
   1  -8  -2    0.36    0.82
  -1  -8   2    0.67    0.97
  -1  -8   2   -1.21    0.58
  -1  -8   2    2.26    1.28
   1  -8  -2    0.19    1.09
   1  -8  -2    3.31    1.15
  -1  -8   2    2.51    1.15
  -1  -8   2    1.10    0.87
  -1   8   1    0.66    0.85
   1   8  -1    1.55    1.49
   1   8  -1    1.85    1.50
  -1   8   1    1.93    1.03
  -1   8   1   -0.73    1.11
   1  -8  -1    1.86    1.34
  -1  -8   1    1.75    1.54
  -1  -8   1    1.86    1.06
  -1  -8   1    0.46    0.99
  -1  -8   1    1.22    1.01
   1  -8  -1    0.90    0.96
   1  -8  -1    0.96    1.27
   1  -8  -1    1.26    1.00
  -1   8   0    1.69    0.85
   1   8   0    1.78    0.90
  -1   8   0    2.73    1.06
   1   8   0    0.55    0.85
   1   8   0    2.19    1.38
  -1   8   0    1.47    1.51
   1  -8   0    1.48    0.90
   1  -8   0    0.40    1.07
  -1  -8   0    2.03    1.50
  -1  -8   0    0.81    0.95
  -1  -8   0    1.70    1.07
   1  -8   0    1.24    1.03
  -1  -8   0    1.04    1.04
   1  -8   0    1.04    1.28
   1   8   1   -2.30    0.88
  -1   8  -1    1.71    1.49
   1   8   1    0.05    1.02
   1   8   1    0.55    0.87
  -1   8  -1    2.99    1.10
  -1  -8  -1    0.03    1.28
   1  -8   1   -0.01    1.15
  -1  -8  -1    2.95    1.70
  -1  -8  -1    1.86    1.17
   1  -8   1    0.08    0.85
   1  -8   1    0.56    1.06
   1  -8   1    0.32    0.92
  -1  -8  -1    1.32    1.02
   1   8   2    2.25    1.67
  -1  -8  -2    4.60    1.34
   1  -8   2    3.04    1.15
   1  -8   2    3.78    1.11
  -1  -8  -2    4.30    2.16
  -1  -8  -2    3.69    1.26
   1  -8   2    3.14    1.15
   1  -8   2    3.23    1.09
   1  -8   2    5.13    1.68
  -1  -8  -2    2.20    1.43
  -2   0   8    2.90    1.21
  -2   0   8    2.15    1.07
   2   0  -8    0.22    1.08
   2   0  -8    1.31    1.11
   2   0  -7    0.11    1.01
  -2   0   7   -0.05    0.74
   2   0  -7    0.67    1.11
   2   0  -7    0.71    0.48
  -2   0   7   -0.84    0.70
  -2   0   6    0.64    0.83
   2   0  -6   -0.57    0.73
  -2   0   6    1.62    0.82
   2   0  -6    0.71    0.60
   2   0  -6   -0.50    0.89
  -2   0   6   -0.51    0.89
  -2   0   5    0.69    0.81
  -2   0   5    0.37    0.66
   2   0  -5   -0.40    0.49
  -2   0   5   -0.65    0.63
  -2   0   5    0.32    0.62
   2   0  -5   -0.19    0.77
   2   0  -5    0.28    0.46
   2   0  -5   -0.60    0.62
   2   0  -4   24.52    1.24
   2   0  -4   24.93    1.68
  -2   0   4   22.71    1.40
   2   0  -4   20.89    1.20
  -2   0   4   21.95    1.61
  -2   0   4   27.22    1.88
  -2   0   4   25.13    1.44
  -2   0   3   -0.34    0.54
   2   0  -3   -0.05    0.47
   2   0  -3   -0.10    0.37
  -2   0   3    0.63    0.49
   2   0  -3   -0.59    0.37
  -2   0   3   -0.26    0.44
   2   0  -3   -0.82    0.59
  -2   0   3    0.22    0.68
   2   0  -2   10.91    0.93
   2   0  -2    9.95    1.04
   2   0  -2   10.17    0.73
  -2   0   2   12.47    0.99
   2   0  -2    9.60    0.74
  -2   0   2    7.53    0.77
  -2   0   2   11.04    1.05
  -2   0   2    9.94    0.80
  -2   0   1    0.06    0.39
   2   0  -1   -0.08    0.27
  -2   0   1   -0.11    0.19
   2   0  -1   -0.03    0.18
  -2   0   1    0.42    0.35
   2   0  -1    0.13    0.34
   2   0  -1   -0.08    0.33
  -2   0   1    0.04    0.31
   2   0   1   -0.18    0.35
  -2   0  -1   -0.02    0.25
   2   0   1    0.03    0.25
   2   0   1    0.30    0.25
   2   0   1    0.18    0.23
  -2   0  -1    0.19    0.25
   2   0   1    0.31    0.27
  -2   0  -1    0.10    0.37
  -2   0  -1   -0.09    0.32
  -2   0  -2  506.81   12.49
  -2   0  -2  510.54   12.12
   2   0   2  504.92   12.16
  -2   0  -2  518.91   12.09
   2   0   2  511.15   12.11
   2   0   2  504.09   12.20
   2   0   2  483.41   12.10
   2   0   2  512.05   12.51
  -2   0  -2  492.11   12.09
  -2   0  -2  505.34   12.21
   2   0   3    0.25    0.60
  -2   0  -3   -0.19    0.39
  -2   0  -3    0.36    0.40
   2   0   3    0.49    0.42
   2   0   3    0.21    0.45
  -2   0  -3    0.37    0.61
  -2   0  -3    0.19    0.50
   2   0   3    0.67    0.55
  -2   0  -3    0.00    0.39
   2   0   3   -0.18    0.46
  -2   0  -4   13.73    1.49
   2   0   4   10.08    0.91
  -2   0  -4   12.26    0.95
  -2   0  -4   12.24    1.19
   2   0   4   10.85    1.55
   2   0   4    9.47    1.07
   2   0   4   11.34    1.11
   2   0   4   13.71    1.27
  -2   0  -5    0.66    0.75
   2   0   5   -0.09    0.56
   2   0   5    2.33    1.05
   2   0   5    0.15    0.67
  -2   0  -5    0.24    0.48
  -2   0  -5   -0.51    0.81
   2   0   5    0.47    0.43
  -2   0  -5   -0.12    0.35
   2   0   5   -0.87    0.46
   2   0   5   -0.67    0.54
  -2   0  -6   16.84    1.19
  -2   0  -6   22.98    2.27
   2   0   6   18.22    1.26
   2   0   6   19.39    1.83
   2   0   6   16.95    1.17
   2   0   6   18.42    1.68
  -2   0  -6   18.69    1.79
   2   0   6   18.87    1.58
   2   0   7   -1.35    0.73
  -2   0  -7    0.06    0.46
  -2   0  -7   -0.77    1.03
  -2   0  -7    1.34    1.00
   2   0   7    1.35    1.02
  -2   0  -8    2.18    1.31
   2   0   8    1.24    1.03
  -2   0  -8   -0.07    1.06
   2   0   8    0.53    0.95
   2   1  -8    1.02    1.35
  -2   1   8   -0.30    0.85
  -2   1   8    0.67    1.05
   2   1  -8    1.18    1.12
   2  -1  -8    0.13    1.12
  -2  -1   8    0.02    0.81
   2  -1  -8   -0.67    0.71
  -2  -1   8    1.16    0.94
   2   1  -7    6.80    1.48
  -2   1   7    3.82    1.35
  -2   1   7    9.13    1.78
   2   1  -7    4.39    1.41
  -2  -1   7    8.21    1.35
   2  -1  -7    3.02    1.52
  -2  -1   7    6.38    1.27
   2  -1  -7    7.71    1.60
   2  -1  -7    6.21    1.17
   2   1  -6    0.23    0.82
  -2   1   6   -0.07    0.81
  -2   1   6   -0.95    0.80
   2   1  -6    0.98    0.84
  -2   1   6    1.18    0.97
  -2  -1   6   -0.41    0.61
  -2  -1   6   -0.14    0.79
  -2  -1   6    0.16    0.49
  -2  -1   6   -0.22    0.53
   2  -1  -6   -0.14    0.83
   2  -1  -6   -0.19    0.52
   2  -1  -6    1.51    1.10
  -2  -1   6    0.80    0.72
   2   1  -5    7.29    1.28
  -2   1   5    8.37    1.38
  -2   1   5    8.38    1.33
  -2   1   5   11.58    1.82
   2   1  -5    7.04    1.18
  -2   1   5    7.96    1.26
  -2  -1   5   10.45    1.07
  -2  -1   5    8.37    0.92
  -2  -1   5    8.47    1.52
  -2  -1   5   10.24    0.94
   2  -1  -5    8.22    1.13
  -2  -1   5   10.11    1.00
   2  -1  -5    9.12    1.18
   2  -1  -5   10.57    1.69
   2  -1  -5    7.35    1.34
  -2  -1   5   10.86    1.49
  -2   1   4   24.60    1.72
  -2   1   4   25.65    1.59
   2   1  -4   24.55    1.82
   2   1  -4   22.94    1.62
  -2   1   4   19.90    1.70
  -2   1   4   24.38    1.62
  -2  -1   4   23.85    1.28
  -2  -1   4   23.46    1.79
   2  -1  -4   23.26    1.80
  -2  -1   4   21.49    1.19
  -2  -1   4   23.28    1.28
   2  -1  -4   25.39    1.49
  -2  -1   4   21.92    1.23
   2  -1  -4   23.33    1.46
  -2  -1   4   22.39    1.55
   2  -1  -4   23.96    1.72
  -2   1   3  535.60   13.23
   2   1  -3  519.76   13.50
  -2   1   3  535.40   13.37
  -2   1   3  532.14   13.24
  -2   1   3  537.56   13.50
   2   1  -3  525.09   13.29
  -2  -1   3  517.73   13.43
  -2  -1   3  523.32   12.90
   2  -1  -3  536.71   13.15
   2  -1  -3  535.34   13.53
   2  -1  -3  513.02   13.33
  -2  -1   3  526.10   12.65
  -2  -1   3  533.65   13.29
   2   1  -2   72.10    2.36
   2   1  -2   74.20    2.62
  -2   1   2   71.97    2.52
  -2   1   2   80.04    2.60
   2   1  -2   75.77    2.52
  -2   1   2   75.48    2.53
  -2   1   2   78.34    2.62
   2  -1  -2   78.99    2.62
  -2  -1   2   77.66    2.63
  -2  -1   2   66.92    1.97
   2  -1  -2   75.74    2.54
   2  -1  -2   76.57    2.50
   2  -1  -2   74.28    2.61
  -2  -1   2   75.54    2.49
  -2  -1   2   71.45    2.34
  -2   1   1  761.40   17.27
  -2   1   1  729.67   17.49
  -2   1   1  756.33   17.52
  -2   1   1  746.48   17.42
   2  -1  -1  708.89   17.68
   2  -1  -1  732.60   17.49
  -2  -1   1  716.39   17.45
  -2   1   0    3.87    0.27
  -2   1   0    3.62    0.50
  -2   1   0    5.13    0.55
   2   1   0    6.21    0.59
   2   1   0    5.20    0.50
  -2   1   0    4.90    0.50
   2   1   0    5.96    0.57
   2   1   0    5.11    0.58
  -2  -1   0    6.77    0.72
  -2  -1   0    4.96    0.55
   2  -1   0    6.42    0.63
  -2  -1   0    4.24    0.48
   2  -1   0    5.01    0.52
   2   1   2  383.82    9.52
   2   1   2  381.72    9.48
   2   1   2  378.25    9.63
   2   1   2  359.72    9.45
  -2   1  -2  370.01    9.49
   2   1   2  383.37    9.21
  -2   1  -2  377.79    9.31
   2  -1   2  374.65    9.50
  -2  -1  -2  385.05    9.45
   2  -1   2  375.56    9.44
  -2  -1  -2  370.71    9.65
   2  -1   2  373.22    9.28
  -2  -1  -2  376.67    9.47
  -2  -1  -2  382.35    9.48
  -2  -1  -2  381.10    9.18
   2   1   3   63.49    2.06
   2   1   3   63.18    2.46
  -2   1  -3   66.05    2.34
  -2   1  -3   63.31    2.59
   2   1   3   62.64    2.65
   2   1   3   62.68    2.46
   2   1   3   63.15    2.45
   2  -1   3   64.21    2.30
  -2  -1  -3   63.48    2.37
   2  -1   3   60.32    1.97
   2  -1   3   62.82    2.31
  -2  -1  -3   64.86    2.06
   2  -1   3   63.95    2.28
   2  -1   3   60.37    1.95
  -2  -1  -3   61.94    2.66
  -2  -1  -3   65.08    2.49
   2  -1   3   66.18    2.58
   2   1   4   14.49    1.36
   2   1   4   15.68    1.34
  -2   1  -4   15.12    1.53
   2   1   4   17.51    1.61
   2   1   4   14.56    0.95
  -2   1  -4   18.51    1.35
   2   1   4   14.96    1.34
  -2  -1  -4   15.45    1.59
   2  -1   4   16.26    1.19
  -2  -1  -4   16.49    1.41
  -2  -1  -4   15.20    0.92
   2  -1   4   15.27    1.23
  -2  -1  -4   16.27    1.22
   2  -1   4   18.03    1.55
   2  -1   4   13.72    1.01
  -2  -1  -4   13.54    1.17
   2  -1   4   14.79    1.16
   2  -1   4   14.98    1.04
  -2   1  -5   50.21    2.84
   2   1   5   52.90    2.54
   2   1   5   49.83    2.84
  -2   1  -5   46.99    2.45
   2   1   5   50.17    2.56
   2   1   5   55.95    2.55
  -2  -1  -5   51.23    2.30
  -2  -1  -5   47.11    2.68
   2  -1   5   55.40    2.14
   2  -1   5   54.69    2.24
   2  -1   5   48.70    2.40
  -2  -1  -5   47.82    2.83
   2  -1   5   51.88    2.21
   2  -1   5   50.22    2.09
  -2  -1  -5   47.61    2.26
   2   1   6    1.99    1.04
  -2   1  -6   -1.22    0.81
   2   1   6    0.55    0.80
   2   1   6   -0.78    0.78
  -2   1  -6    1.67    0.86
  -2  -1  -6   -0.36    0.71
  -2  -1  -6   -0.85    0.88
   2  -1   6    1.26    0.72
   2  -1   6    0.98    0.70
   2  -1   6    1.49    0.80
  -2  -1  -6    1.41    0.97
   2  -1   6    0.65    0.76
  -2   1  -7    2.11    1.36
   2   1   7    0.60    0.89
  -2   1  -7    2.83    1.09
   2   1   7    0.92    0.97
  -2  -1  -7    0.64    0.93
  -2  -1  -7   -1.42    0.90
   2  -1   7    0.55    0.84
  -2  -1  -7    0.87    0.66
   2  -1   7    0.28    0.75
   2  -1   7    1.39    0.80
  -2   1  -8   -0.21    1.15
   2   1   8    0.66    0.86
   2   1   8    0.60    1.01
  -2   1  -8    0.28    0.95
   2  -1   8    0.52    0.91
  -2  -1  -8    0.01    1.25
  -2  -1  -8    0.64    0.82
  -2  -1  -8    0.89    1.15
   2  -1   8    0.42    0.93
   2   2  -8   -0.43    1.00
   2  -2  -8   -0.70    0.92
  -2  -2   8    0.48    0.87
  -2   2   7    0.29    1.00
   2   2  -7    1.66    1.35
   2   2  -7    1.24    1.02
  -2   2   7   -0.56    0.78
   2  -2  -7    1.35    0.99
   2  -2  -7    1.56    0.93
  -2  -2   7   -0.60    0.71
  -2  -2   7    2.39    0.77
  -2  -2   7   -0.52    0.81
   2  -2  -7    0.29    1.12
  -2  -2   7   -0.11    0.64
   2   2  -6    1.41    1.05
  -2   2   6    1.84    1.16
   2   2  -6    1.99    1.02
  -2   2   6    2.19    1.24
  -2  -2   6    1.79    0.86
   2  -2  -6    2.15    1.04
   2  -2  -6    1.20    0.88
  -2  -2   6    1.03    0.97
   2  -2  -6    2.62    1.24
  -2  -2   6    1.99    0.83
  -2  -2   6    1.66    0.69
  -2  -2   6    2.37    0.76
  -2   2   5    0.81    0.82
  -2   2   5    0.46    0.85
   2   2  -5    1.10    0.96
   2   2  -5    0.40    0.67
  -2   2   5    1.78    0.98
  -2   2   5   -0.53    0.79
  -2  -2   5    1.05    0.46
  -2  -2   5   -0.14    0.57
   2  -2  -5    1.12    0.87
   2  -2  -5   -0.22    0.80
  -2  -2   5    0.45    0.67
  -2  -2   5    0.51    0.69
  -2  -2   5   -0.33    0.66
  -2  -2   5    0.74    0.54
   2  -2  -5    1.72    0.84
  -2   2   4   14.88    1.83
   2   2  -4   14.96    1.41
   2   2  -4   18.68    1.63
  -2   2   4   13.69    1.39
  -2   2   4   10.94    1.40
  -2   2   4   14.33    1.50
   2  -2  -4   14.78    2.27
  -2  -2   4   15.22    1.38
   2  -2  -4   15.89    1.41
   2  -2  -4   14.56    1.78
  -2  -2   4   15.53    1.26
   2  -2  -4   14.08    1.39
  -2   2   3    4.09    0.92
  -2   2   3    2.79    0.85
  -2   2   3    4.96    1.13
  -2   2   3    3.57    0.62
   2  -2  -3    6.72    1.18
   2  -2  -3    4.61    0.94
   2  -2  -3    3.13    0.77
   2  -2  -3    5.80    0.69
   2  -2  -3    3.71    0.95
  -2   2   2   15.15    1.21
  -2   2   2   12.34    1.23
   2   2  -2   10.86    1.15
  -2   2   2   12.87    0.93
  -2   2   2   14.36    1.22
  -2   2   2   13.54    1.12
   2  -2  -2   14.54    0.92
  -2  -2   2   12.03    1.09
  -2  -2   2   15.11    1.17
   2  -2  -2   12.61    1.23
   2  -2  -2   13.50    1.15
   2  -2  -2   14.29    1.20
  -2  -2   2   14.40    1.12
   2  -2  -2   14.10    1.27
  -2   2   1    0.77    0.61
   2   2  -1   -0.49    0.31
  -2   2   1    0.99    0.61
  -2   2   1   -0.24    0.65
   2   2  -1    1.09    0.51
   2   2  -1    0.68    0.72
  -2   2   1   -0.10    0.47
  -2   2   1    0.40    0.49
   2   2  -1   -0.17    0.32
  -2  -2   1   -0.69    0.40
  -2  -2   1   -0.47    0.37
   2  -2  -1   -0.61    0.59
   2  -2  -1   -0.07    0.48
   2  -2  -1    0.90    0.58
   2  -2  -1    1.66    0.65
   2  -2  -1   -0.14    0.52
  -2  -2   1   -0.51    0.61
  -2  -2   1    0.29    0.42
  -2  -2   1    0.64    0.48
  -2   2   0   20.96    0.88
   2   2   0   21.01    1.11
   2   2   0   21.92    1.30
   2   2   0   19.03    1.13
  -2   2   0   20.64    1.17
  -2   2   0   18.50    1.04
   2   2   0   21.32    1.23
  -2  -2   0   16.47    1.10
  -2  -2   0   20.09    1.13
   2  -2   0   18.67    1.09
  -2  -2   0   18.24    1.25
  -2  -2   0   20.40    1.27
   2  -2   0   17.65    1.31
   2  -2   0   19.32    0.89
   2  -2   0   18.06    1.18
   2  -2   0   17.15    1.11
   2   2   1  172.34    4.66
   2   2   1  157.64    4.60
   2   2   1  165.68    4.62
  -2   2  -1  171.04    4.50
  -2   2  -1  161.48    4.74
   2   2   1  169.72    4.61
   2   2   1  161.89    4.58
   2  -2   1  167.95    4.30
   2  -2   1  160.44    4.28
  -2  -2  -1  165.87    4.60
   2  -2   1  158.98    4.73
  -2  -2  -1  168.50    4.62
   2  -2   1  158.66    4.17
   2  -2   1  160.72    4.16
  -2  -2  -1  160.08    4.63
  -2  -2  -1  161.30    4.59
   2  -2   1  162.66    4.50
  -2  -2  -1  165.30    4.66
  -2   2  -2   45.75    1.86
   2   2   2   48.31    2.15
   2   2   2   43.26    2.04
   2   2   2   48.53    2.10
   2   2   2   45.60    2.01
   2   2   2   45.53    1.85
  -2  -2  -2   43.66    2.01
  -2  -2  -2   44.99    2.05
   2  -2   2   51.28    2.34
  -2  -2  -2   47.66    2.10
   2  -2   2   44.19    1.81
   2  -2   2   46.08    1.82
  -2  -2  -2   47.69    2.10
  -2  -2  -2   46.75    1.83
   2  -2   2   47.82    1.83
  -2   2  -3   36.54    1.86
   2   2   3   34.96    1.92
   2   2   3   35.97    1.95
  -2   2  -3   36.42    1.73
   2   2   3   36.46    1.97
   2   2   3   35.51    1.57
   2   2   3   37.41    2.06
  -2  -2  -3   36.10    2.00
   2  -2   3   34.65    1.85
  -2  -2  -3   36.74    2.00
   2  -2   3   31.00    1.78
  -2  -2  -3   36.55    1.92
  -2  -2  -3   35.13    1.57
   2  -2   3   35.33    1.84
   2  -2   3   35.18    1.67
  -2  -2  -3   36.30    2.06
   2   2   4   31.09    1.95
   2   2   4   30.27    1.91
   2   2   4   30.23    2.06
  -2   2  -4   28.49    1.72
   2   2   4   32.17    1.44
   2   2   4   31.22    1.96
  -2   2  -4   31.71    2.00
  -2  -2  -4   30.61    1.88
   2  -2   4   30.61    1.95
  -2  -2  -4   31.12    2.01
  -2  -2  -4   29.46    1.85
   2  -2   4   30.45    1.77
   2  -2   4   31.35    1.86
   2  -2   4   28.71    1.66
  -2  -2  -4   35.23    2.21
  -2  -2  -4   30.77    1.44
   2   2   5    0.77    0.51
  -2   2  -5    2.87    0.87
   2   2   5    1.12    0.88
   2   2   5    1.75    0.87
   2   2   5    2.69    0.90
  -2   2  -5    2.43    0.99
   2   2   5    1.98    1.08
   2  -2   5    2.13    0.78
  -2  -2  -5    1.58    1.07
   2  -2   5    2.86    0.77
   2  -2   5    2.16    0.58
  -2  -2  -5    1.96    0.86
   2  -2   5    1.91    0.57
  -2  -2  -5    1.50    0.54
   2  -2   5    1.47    0.76
  -2  -2  -5    2.49    0.99
  -2   2  -6    2.82    1.09
   2   2   6    2.85    1.05
   2   2   6    1.54    1.12
  -2   2  -6    1.01    1.03
   2  -2   6    2.15    0.75
  -2  -2  -6    2.69    1.32
  -2  -2  -6    0.43    0.95
   2  -2   6    1.83    0.73
   2  -2   6    2.37    0.97
   2  -2   6    1.64    0.80
   2  -2   6    1.54    0.85
   2   2   7   -0.26    0.91
  -2   2  -7    0.63    1.21
  -2   2  -7    1.24    0.96
   2   2   7    0.26    1.13
   2  -2   7   -0.31    0.88
  -2  -2  -7    3.06    1.31
   2  -2   7    2.02    0.81
   2  -2   7   -1.06    0.67
   2  -2   7   -0.25    0.70
  -2  -2  -7   -0.62    0.87
  -2  -2  -7   -0.23    0.87
   2   3  -7    2.16    1.04
  -2   3   7    3.01    1.61
  -2   3   7    1.56    1.26
  -2  -3   7    2.21    0.87
   2  -3  -7    0.70    0.73
   2  -3  -7    0.35    1.07
   2  -3  -7    1.85    2.04
  -2  -3   7    2.84    1.12
  -2   3   6    0.01    0.74
   2   3  -6    1.11    0.93
  -2   3   6    0.64    1.03
  -2  -3   6    1.96    1.00
   2  -3  -6    1.23    0.99
   2  -3  -6    0.01    1.11
  -2  -3   6    1.35    0.79
   2  -3  -6   -0.26    1.03
   2   3  -5    1.23    0.89
  -2   3   5    3.00    1.25
  -2   3   5    3.19    1.21
  -2   3   5    2.98    1.07
  -2   3   5    2.10    1.09
   2  -3  -5    2.88    1.03
  -2  -3   5    1.76    0.91
  -2  -3   5    2.35    1.01
   2  -3  -5    2.82    1.28
  -2  -3   5    2.97    1.02
   2  -3  -5    3.45    1.29
  -2  -3   5    4.29    1.11
  -2   3   4   22.14    1.26
  -2   3   4   22.26    1.87
  -2   3   4   22.13    1.85
  -2   3   4   22.57    1.82
  -2   3   4   22.44    2.44
  -2  -3   4   18.66    1.80
  -2  -3   4   19.47    1.73
   2  -3  -4   18.88    1.70
   2  -3  -4   20.55    1.80
   2  -3  -4   22.92    1.26
  -2  -3   4   25.85    1.72
   2  -3  -4   23.28    1.96
  -2  -3   4   21.63    1.65
   2  -3  -4   23.25    1.94
  -2   3   3  149.21    4.21
  -2   3   3  150.39    4.79
  -2   3   3  136.41    4.56
  -2   3   3  133.61    4.70
   2   3  -3  139.28    4.68
  -2   3   3  148.41    4.74
  -2  -3   3  137.37    4.61
   2  -3  -3  142.61    4.80
   2  -3  -3  136.82    4.64
  -2  -3   3  134.70    4.57
   2  -3  -3  141.06    4.75
   2  -3  -3  137.67    4.64
  -2  -3   3  130.32    4.52
  -2  -3   3  136.05    4.54
   2  -3  -3  133.64    4.09
  -2  -3   3  136.10    4.57
  -2   3   2    1.19    0.63
  -2   3   2    1.99    0.76
   2   3  -2    0.71    0.79
  -2   3   2    1.60    0.70
  -2   3   2    2.00    0.83
  -2  -3   2    0.89    0.57
   2  -3  -2    1.94    0.71
   2  -3  -2    0.28    0.64
  -2  -3   2   -0.09    0.39
  -2  -3   2    1.07    0.62
  -2  -3   2    1.77    0.74
  -2  -3   2    0.17    0.69
  -2  -3   2    0.88    0.54
   2  -3  -2    1.24    0.77
  -2  -3   2    0.65    0.45
   2  -3  -2    0.96    0.60
   2  -3  -2    0.57    0.65
   2   3  -1    4.56    0.90
  -2   3   1    7.48    1.41
   2   3  -1    3.06    0.58
   2   3  -1    3.92    0.59
  -2   3   1    4.46    0.94
   2   3  -1    3.30    0.70
   2   3  -1    3.99    0.96
  -2  -3   1    2.48    0.72
  -2  -3   1    2.91    0.96
  -2  -3   1    2.51    0.69
   2  -3  -1    5.27    0.96
   2  -3  -1    4.35    1.08
   2  -3  -1    6.00    1.01
  -2  -3   1    4.79    0.92
  -2  -3   1    5.22    0.80
   2   3   0    2.26    0.89
  -2   3   0    2.47    0.70
  -2   3   0    2.10    0.58
  -2   3   0    2.91    0.58
   2   3   0    3.12    0.70
  -2   3   0    1.12    0.59
  -2   3   0    2.49    0.66
   2   3   0    2.27    0.62
   2   3   0    1.45    0.55
   2   3   0    2.36    0.67
  -2  -3   0    3.35    0.92
  -2  -3   0    1.75    0.76
  -2  -3   0    1.50    0.69
   2  -3   0    3.03    0.72
  -2  -3   0    1.54    0.76
   2  -3   0    2.77    0.84
   2  -3   0    2.46    0.75
   2  -3   0    3.44    0.59
  -2  -3   0    2.64    0.72
   2  -3   0    2.96    0.78
  -2   3  -1   48.25    2.05
   2   3   1   49.03    2.12
  -2   3  -1   48.43    1.65
  -2   3  -1   47.63    1.62
   2   3   1   47.20    2.20
   2   3   1   48.55    2.17
   2   3   1   51.05    2.25
   2   3   1   50.59    2.23
  -2   3  -1   45.95    2.32
   2  -3   1   51.56    1.81
   2  -3   1   48.05    2.33
   2  -3   1   55.08    2.19
  -2  -3  -1   52.87    2.18
  -2  -3  -1   47.87    2.24
  -2  -3  -1   53.64    2.23
   2  -3   1   44.72    1.82
  -2  -3  -1   52.91    2.26
  -2  -3  -1   52.92    2.32
   2  -3   1   48.14    1.80
   2   3   2  125.01    4.14
   2   3   2  120.52    3.92
   2   3   2  124.96    4.05
   2   3   2  119.77    4.73
   2   3   2  124.77    4.10
   2  -3   2  116.89    3.27
  -2  -3  -2  119.44    4.05
   2  -3   2  121.17    3.73
   2  -3   2  127.09    3.92
  -2  -3  -2  124.91    4.08
  -2  -3  -2  122.93    3.92
  -2  -3  -2  118.98    4.13
   2  -3   2  119.82    3.86
   2  -3   2  120.96    4.20
   2  -3   2  119.57    3.25
   2  -3   2  124.93    3.74
   2   3   3  120.24    4.24
   2   3   3  123.66    4.28
   2   3   3  126.45    4.29
   2   3   3  115.36    4.17
   2   3   3  120.88    3.85
   2  -3   3  109.68    3.88
  -2  -3  -3  123.75    3.93
  -2  -3  -3  116.63    4.24
  -2  -3  -3  130.26    4.39
  -2  -3  -3  119.29    4.28
   2  -3   3  122.20    4.26
  -2  -3  -3  120.33    4.17
   2  -3   3  115.88    3.95
   2  -3   3  115.94    3.92
   2   3   4   19.19    1.82
   2   3   4   20.39    1.84
   2   3   4   20.96    1.77
   2   3   4   18.44    1.73
   2   3   4   20.32    1.36
  -2  -3  -4   20.43    1.88
   2  -3   4   19.60    1.45
   2  -3   4   21.04    1.69
  -2  -3  -4   22.22    1.79
  -2  -3  -4   18.95    1.73
   2  -3   4   20.25    1.72
   2  -3   4   19.60    1.60
  -2  -3  -4   17.15    1.79
  -2   3  -5    1.16    0.93
   2   3   5    0.73    0.81
   2   3   5    1.78    1.10
   2   3   5    0.80    0.61
   2   3   5    0.29    0.90
   2   3   5    1.79    1.60
  -2  -3  -5   -1.12    0.87
  -2  -3  -5    0.51    0.61
   2  -3   5    2.14    0.89
  -2  -3  -5    0.47    0.78
  -2  -3  -5    1.82    1.01
   2  -3   5    1.36    0.86
   2  -3   5    1.63    0.80
  -2  -3  -5    1.79    1.09
   2  -3   5    2.09    0.98
  -2   3  -6    1.84    1.14
   2   3   6   -0.12    0.99
   2   3   6   -1.13    0.86
  -2  -3  -6   -0.35    1.11
  -2  -3  -6   -0.38    0.86
   2  -3   6   -0.08    0.91
   2  -3   6    2.36    0.86
   2  -3   6    1.26    1.02
  -2  -3  -6   -1.17    0.95
   2   3   7    2.93    1.41
  -2   3  -7    2.30    1.43
   2   3   7    1.29    0.99
  -2   3  -7    1.85    0.97
  -2  -3  -7    0.96    1.24
  -2  -3  -7    0.88    1.11
   2  -3   7    0.11    1.01
   2  -3   7    3.76    1.10
  -2   4   7    0.76    1.19
  -2   4   7    0.55    0.86
  -2  -4   7    0.99    1.59
  -2  -4   7   -1.17    0.76
   2  -4  -7    0.02    1.25
   2  -4  -7    0.12    1.10
   2  -4  -7   -0.54    1.18
  -2   4   6    2.80    1.09
  -2   4   6    3.31    1.51
  -2  -4   6    2.11    1.11
  -2  -4   6    4.18    1.22
   2  -4  -6    1.07    1.13
   2  -4  -6    1.09    1.16
  -2  -4   6    3.73    1.28
  -2   4   5    2.83    1.30
  -2   4   5    0.36    0.81
  -2   4   5    0.83    0.65
  -2  -4   5    0.49    0.90
   2  -4  -5   -0.73    0.98
  -2  -4   5    0.60    0.87
  -2  -4   5   -0.42    0.68
   2  -4  -5    0.89    0.90
  -2  -4   5    1.19    0.86
   2  -4  -5    0.93    0.80
  -2  -4   5   -0.08    0.74
   2  -4  -5    2.39    1.20
  -2  -4   5    2.24    1.12
  -2   4   4    0.88    0.71
  -2   4   4    0.86    0.92
  -2   4   4    0.65    0.72
  -2   4   4    0.33    0.92
   2  -4  -4    1.49    1.06
  -2  -4   4    0.84    0.83
   2  -4  -4    0.66    0.62
   2  -4  -4    1.72    0.98
  -2  -4   4    0.94    0.85
   2  -4  -4    0.92    0.75
  -2  -4   4    1.08    0.94
   2  -4  -4    0.84    0.98
  -2  -4   4    2.19    0.82
  -2  -4   4    1.78    1.06
  -2   4   3    8.01    1.20
  -2   4   3    9.32    1.69
  -2   4   3    9.69    1.48
  -2   4   3    9.29    1.34
   2   4  -3   10.92    1.77
  -2   4   3    9.11    1.61
  -2  -4   3   10.51    1.70
  -2  -4   3    7.42    1.21
  -2  -4   3    9.38    1.33
  -2  -4   3   11.51    1.32
   2  -4  -3    7.44    1.29
  -2  -4   3    8.94    1.25
   2  -4  -3    7.97    1.35
   2  -4  -3   11.73    1.49
   2  -4  -3    7.54    1.49
  -2   4   2    6.96    1.28
  -2   4   2    5.90    1.19
  -2   4   2    7.61    1.18
   2   4  -2    3.39    1.43
  -2   4   2    6.84    1.22
  -2   4   2    7.39    1.32
  -2  -4   2    4.31    1.15
   2  -4  -2    8.59    1.59
  -2  -4   2    5.09    1.06
  -2  -4   2    5.06    1.05
   2  -4  -2    6.25    1.31
  -2  -4   2    7.24    1.12
   2  -4  -2    6.14    1.05
  -2  -4   2    5.67    0.85
   2  -4  -2    5.19    1.08
  -2  -4   2    7.42    1.27
   2  -4  -2    7.27    1.38
   2   4  -1   -0.08    0.59
   2   4  -1    0.23    0.39
   2   4  -1    0.77    0.56
  -2   4   1    0.75    0.55
  -2   4   1   -0.64    0.50
  -2   4   1    0.33    0.58
   2   4  -1    0.02    0.45
  -2   4   1    0.78    0.63
  -2   4   1   -0.61    0.57
   2   4  -1    1.22    0.89
   2  -4  -1    0.33    0.90
  -2  -4   1    0.21    0.61
   2  -4  -1    1.22    0.75
   2  -4  -1   -0.21    0.63
  -2  -4   1   -0.37    0.62
  -2  -4   1   -1.18    0.59
   2  -4  -1   -0.53    0.52
  -2  -4   1    0.11    0.59
   2  -4  -1    1.13    0.85
  -2  -4   1    0.46    0.70
  -2   4   0    9.90    1.04
  -2   4   0   10.09    1.50
  -2   4   0    9.35    0.90
  -2   4   0    7.23    1.05
  -2   4   0   11.16    1.07
   2  -4   0   12.67    1.52
   2  -4   0   11.13    1.15
   2  -4   0    9.38    1.37
   2  -4   0   12.02    1.54
   2  -4   0   10.55    1.03
   2   4   1   60.16    2.70
  -2   4  -1   57.70    2.17
  -2   4  -1   58.01    2.03
   2   4   1   61.74    2.79
   2   4   1   57.03    2.52
   2   4   1   60.07    2.53
  -2   4  -1   54.95    2.48
  -2   4  -1   61.91    2.92
  -2   4  -1   61.21    2.06
   2   4   1   57.94    2.49
  -2  -4  -1   65.69    2.65
  -2  -4  -1   58.09    2.73
   2  -4   1   57.05    2.18
   2  -4   1   59.91    2.28
   2  -4   1   58.06    2.83
   2  -4   1   59.03    2.62
  -2  -4  -1   57.43    2.69
  -2  -4  -1   62.30    2.69
   2  -4   1   54.08    2.28
  -2  -4  -1   57.72    2.51
   2   4   2    3.03    0.87
   2   4   2    3.69    0.97
  -2   4  -2    4.65    1.21
   2   4   2    3.18    0.92
   2   4   2    5.08    1.16
   2   4   2    2.66    0.80
  -2  -4  -2    3.48    1.04
  -2  -4  -2    3.91    0.96
   2  -4   2    4.56    0.92
   2  -4   2    4.70    1.15
  -2  -4  -2    2.78    0.82
  -2  -4  -2    4.43    0.91
  -2  -4  -2    3.57    0.91
   2  -4   2    4.35    0.79
   2  -4   2    5.52    0.87
   2  -4   2    1.92    0.72
   2   4   3    1.95    0.84
   2   4   3    2.99    1.01
   2   4   3    3.19    1.09
   2   4   3    5.13    1.22
  -2  -4  -3    2.67    0.83
  -2  -4  -3    1.60    1.09
  -2  -4  -3    2.00    1.16
   2  -4   3    2.65    0.87
  -2  -4  -3    2.30    1.14
   2  -4   3    1.73    0.73
  -2  -4  -3    1.86    0.73
   2  -4   3    2.48    1.08
   2  -4   3    2.81    0.80
   2  -4   3    0.29    0.64
   2   4   4   10.81    1.70
   2   4   4   17.35    2.12
   2   4   4   12.68    1.40
   2   4   4   13.91    1.84
   2   4   4   11.32    1.69
  -2  -4  -4   16.41    2.16
  -2  -4  -4   15.03    1.80
  -2  -4  -4   10.99    1.33
   2  -4   4   14.07    1.42
   2  -4   4   13.53    1.84
   2  -4   4   14.88    1.87
  -2  -4  -4   10.96    1.65
   2  -4   4   15.51    2.08
   2  -4   4   12.63    1.62
  -2  -4  -4   20.35    2.58
   2   4   5    0.21    0.67
   2   4   5   -0.26    0.90
   2   4   5    0.93    0.88
  -2  -4  -5    1.05    0.99
   2  -4   5    0.14    0.76
   2  -4   5    0.50    0.77
  -2  -4  -5    0.42    1.03
   2  -4   5    0.24    0.75
  -2  -4  -5    1.05    0.86
  -2  -4  -5    0.79    0.94
   2  -4   5    0.44    0.75
   2  -4   5   -0.09    0.75
  -2  -4  -5    1.97    1.25
   2  -4   5    1.09    0.76
   2   4   6    1.44    1.24
   2   4   6    0.84    0.72
   2   4   6    1.55    0.99
  -2  -4  -6   -0.83    1.03
  -2  -4  -6   -0.90    0.72
  -2  -4  -6    0.17    1.07
   2  -4   6    1.66    1.12
   2  -4   6    0.65    0.90
  -2  -4  -6    1.19    1.24
   2   4   7    2.86    1.06
   2   4   7    1.52    1.27
   2  -4   7    1.66    1.17
  -2  -4  -7    1.94    1.29
   2  -4   7    1.03    0.90
  -2  -4  -7   -0.23    1.24
  -2   5   6    1.86    1.18
  -2  -5   6    0.32    0.91
   2  -5  -6    4.63    1.13
   2  -5  -6    2.16    1.47
   2  -5  -6    1.27    1.24
  -2  -5   6    1.86    1.11
  -2  -5   6    1.31    1.09
  -2   5   5   -0.28    0.73
  -2   5   5   -0.37    0.97
  -2   5   5    0.16    0.89
   2  -5  -5   -0.91    0.99
   2  -5  -5    0.27    0.95
   2  -5  -5    1.74    0.67
  -2  -5   5    0.50    1.03
   2  -5  -5   -1.15    0.98
  -2  -5   5    0.97    0.98
  -2   5   4    1.99    1.14
  -2   5   4    1.76    1.04
  -2   5   4    0.64    0.83
  -2   5   4    0.93    1.03
   2  -5  -4    1.29    1.09
  -2  -5   4    1.03    0.99
   2  -5  -4    0.56    1.02
   2  -5  -4    0.60    1.00
   2  -5  -4    1.63    0.79
   2  -5  -4    0.62    1.16
  -2  -5   4    0.22    0.75
  -2  -5   4    1.05    0.85
  -2   5   3   15.91    2.12
  -2   5   3   16.59    1.72
  -2   5   3   16.53    2.18
  -2   5   3   10.86    1.52
   2   5  -3   12.22    1.71
   2  -5  -3   11.74    1.83
  -2  -5   3   13.39    1.07
   2  -5  -3   15.16    1.55
  -2  -5   3   14.31    1.88
  -2  -5   3   16.22    1.48
  -2  -5   3   11.73    1.79
   2  -5  -3   13.84    1.66
   2  -5  -3   12.07    1.74
  -2  -5   3   10.03    1.05
  -2  -5   3   17.53    2.18
   2  -5  -3   16.26    1.78
  -2  -5   3   14.98    2.09
  -2   5   2    2.66    0.95
   2   5  -2    4.90    1.46
  -2   5   2    4.26    1.03
  -2   5   2    2.89    1.07
  -2   5   2    3.48    1.01
  -2   5   2    6.74    1.39
   2  -5  -2    3.82    1.55
  -2  -5   2    3.29    0.85
   2  -5  -2    5.74    1.50
   2  -5  -2    4.62    1.29
  -2  -5   2    6.08    1.38
   2  -5  -2    4.40    1.09
  -2  -5   2    2.99    0.88
   2  -5  -2    4.10    1.05
  -2  -5   2    3.30    1.03
   2   5  -1    7.48    1.13
   2   5  -1    6.91    1.41
   2   5  -1    8.22    0.91
  -2   5   1    9.08    1.28
   2   5  -1    6.86    0.90
  -2   5   1   11.30    2.13
  -2  -5   1    9.61    1.26
  -2  -5   1    8.72    1.24
  -2  -5   1    6.83    1.23
   2  -5  -1   12.42    1.88
  -2  -5   1    9.08    1.32
  -2  -5   1    8.30    1.52
  -2   5   0    1.31    0.59
   2   5   0    0.35    0.79
  -2   5   0    2.29    0.76
   2   5   0    1.02    0.69
   2   5   0   -0.34    0.65
   2   5   0   -0.43    0.54
  -2   5   0    1.80    0.75
  -2   5   0    0.71    0.88
  -2  -5   0    0.25    0.78
   2  -5   0    1.67    0.82
  -2  -5   0   -0.45    0.72
  -2  -5   0    0.66    0.67
   2  -5   0    0.73    0.70
  -2  -5   0    1.17    0.68
   2  -5   0    0.72    0.87
   2  -5   0    1.23    0.70
  -2  -5   0   -0.26    0.66
   2  -5   0    2.69    0.78
   2   5   1   10.09    1.36
   2   5   1    9.10    1.29
  -2   5  -1    7.99    0.97
   2   5   1    6.85    1.13
  -2   5  -1    5.12    1.23
  -2   5  -1    7.61    1.04
   2   5   1    8.90    1.53
  -2   5  -1   11.29    1.58
   2   5   1    9.86    1.67
  -2   5  -1    8.31    1.00
  -2  -5  -1   14.61    1.92
   2  -5   1    9.00    1.15
  -2  -5  -1    9.10    1.54
  -2  -5  -1    6.23    1.17
   2  -5   1   10.64    1.41
   2  -5   1    6.83    1.08
   2  -5   1    5.47    1.19
  -2  -5  -1    8.08    1.31
  -2  -5  -1    8.81    1.53
   2  -5   1   10.00    1.67
   2   5   2    0.15    0.63
   2   5   2    1.03    0.88
  -2   5  -2    0.71    0.97
   2   5   2    0.57    0.89
   2   5   2    1.42    1.02
   2   5   2    1.49    0.92
  -2  -5  -2   -0.46    0.75
  -2  -5  -2   -0.11    0.93
   2  -5   2    1.89    0.76
   2  -5   2    1.81    0.89
  -2  -5  -2    0.02    0.75
   2  -5   2    1.12    0.65
   2  -5   2    1.29    0.69
  -2  -5  -2   -0.31    0.76
  -2  -5  -2   -0.09    0.71
   2  -5   2    0.70    0.70
   2  -5   2    1.65    0.92
   2   5   3   46.87    2.76
   2   5   3   35.15    2.39
   2   5   3   37.11    2.51
  -2  -5  -3   44.30    2.65
  -2  -5  -3   42.24    2.75
  -2  -5  -3   38.36    2.73
  -2  -5  -3   42.55    2.47
  -2  -5  -3   39.69    2.56
   2  -5   3   38.34    2.14
   2  -5   3   41.66    1.75
   2  -5   3   36.40    2.64
   2  -5   3   42.52    2.19
   2  -5   3   36.27    2.38
   2  -5   3   39.36    1.76
   2   5   4    4.41    1.30
   2   5   4    4.28    1.46
   2   5   4    3.18    1.35
   2   5   4    4.15    1.20
  -2  -5  -4    4.27    1.37
  -2  -5  -4    2.72    1.46
   2  -5   4    4.84    1.18
  -2  -5  -4    5.18    1.25
  -2  -5  -4    4.08    1.45
   2  -5   4    5.52    1.21
   2  -5   4    2.97    1.09
   2  -5   4    5.05    1.32
  -2  -5  -4    4.16    1.51
   2  -5   4    3.06    1.46
   2   5   5    1.11    1.07
   2   5   5   -0.99    1.07
   2   5   5   -0.01    0.90
  -2  -5  -5    1.34    1.25
  -2  -5  -5   -0.32    0.76
   2  -5   5    0.50    0.82
  -2  -5  -5    0.83    1.13
  -2  -5  -5    1.16    1.11
   2  -5   5   -1.02    0.72
   2  -5   5    2.09    0.96
   2   5   6    0.15    1.08
   2   5   6    1.38    1.21
   2   5   6    0.71    0.77
   2  -5   6    1.01    1.10
   2  -5   6    1.02    1.04
  -2  -5  -6   -0.35    1.23
  -2  -5  -6   -1.11    0.93
   2  -5   6    0.95    0.91
  -2  -5  -6    0.88    1.20
  -2  -5  -6    1.69    1.99
  -2   6   5   -0.02    0.85
  -2   6   5    1.55    1.15
   2  -6  -5    0.00    1.12
  -2  -6   5   -0.60    0.90
   2  -6  -5    0.39    1.37
  -2  -6   5    0.04    0.82
   2  -6  -5    0.03    0.98
  -2   6   4    0.15    0.77
  -2   6   4   -0.79    0.80
  -2  -6   4    0.10    0.80
   2  -6  -4    2.33    0.86
   2  -6  -4    1.40    1.32
  -2  -6   4    1.67    0.97
   2  -6  -4   -0.98    0.94
   2  -6  -4    0.67    1.14
  -2  -6   4    0.14    0.89
   2  -6  -4    0.27    1.02
  -2   6   3   -0.29    0.88
   2   6  -3    1.39    1.20
  -2   6   3   -0.28    0.97
  -2   6   3   -0.02    1.01
  -2  -6   3    0.56    0.79
  -2  -6   3    0.38    0.79
   2  -6  -3    1.08    0.96
  -2  -6   3    0.55    0.73
  -2  -6   3   -0.91    0.59
  -2  -6   3   -0.46    0.86
   2  -6  -3    1.21    0.87
   2  -6  -3    1.93    1.25
   2  -6  -3    1.19    1.00
   2  -6  -3    0.71    1.02
   2   6  -2   11.19    2.04
  -2   6   2    6.08    1.63
  -2   6   2    8.79    1.73
  -2   6   2    7.51    1.40
   2  -6  -2    7.22    1.38
   2  -6  -2    4.12    1.37
   2  -6  -2    6.03    1.50
  -2  -6   2    6.93    1.31
   2  -6  -2    9.53    2.01
  -2  -6   2    7.83    1.41
   2  -6  -2    7.33    1.66
  -2  -6   2    7.61    1.34
  -2  -6   2    4.16    1.33
   2   6  -1    3.74    1.32
   2   6  -1    7.28    1.27
   2   6  -1    7.27    1.05
  -2   6   1    5.64    1.53
  -2   6   1    7.53    1.26
  -2  -6   1    4.99    1.23
   2  -6  -1    5.65    1.42
   2  -6  -1    7.89    1.63
   2  -6  -1    6.78    1.36
  -2  -6   1    7.58    1.41
  -2  -6   1    4.68    1.25
   2  -6  -1    5.64    1.22
   2  -6  -1    4.97    1.42
  -2  -6   1    7.14    1.67
   2   6   0   12.26    2.19
   2   6   0   10.97    1.24
   2   6   0   10.46    1.49
  -2   6   0   11.97    1.40
  -2   6   0   11.64    2.17
  -2   6   0   13.94    1.63
   2  -6   0    8.81    1.44
   2  -6   0    9.29    1.36
  -2  -6   0    9.72    1.55
  -2  -6   0   11.25    1.97
  -2  -6   0    9.70    1.55
   2  -6   0    8.98    1.48
   2  -6   0    8.11    1.59
  -2  -6   0   12.43    1.74
   2   6   1    2.90    1.04
  -2   6  -1    2.50    0.97
  -2   6  -1    4.10    1.47
   2   6   1    2.49    1.06
  -2   6  -1    2.13    0.82
  -2   6  -1    3.20    0.81
   2  -6   1    2.47    1.01
   2  -6   1    1.26    0.93
  -2  -6  -1    4.54    1.28
  -2  -6  -1    2.67    1.15
   2  -6   1    1.52    0.97
  -2  -6  -1    1.71    1.04
  -2  -6  -1    1.77    1.09
   2  -6   1    3.50    0.97
   2   6   2    3.42    1.13
   2   6   2    4.19    1.30
   2   6   2    2.40    0.96
   2  -6   2    2.59    0.96
   2  -6   2    5.43    1.06
   2  -6   2    5.29    1.11
   2  -6   2    1.94    1.07
   2  -6   2    2.14    0.95
  -2  -6  -2    3.25    1.14
  -2  -6  -2    5.41    1.66
  -2  -6  -2    4.99    1.26
  -2  -6  -2    5.59    1.31
  -2  -6  -2    3.21    1.45
   2   6   3   -1.42    0.87
   2   6   3    1.45    1.00
   2   6   3    0.82    1.12
   2  -6   3    0.73    0.70
  -2  -6  -3    2.11    1.17
  -2  -6  -3    1.10    0.88
  -2  -6  -3    0.14    1.00
   2  -6   3    0.94    1.00
  -2  -6  -3    2.40    1.33
  -2  -6  -3    4.66    1.43
   2  -6   3    1.25    0.81
   2  -6   3    0.96    0.82
   2   6   4   -0.43    0.88
   2   6   4   -1.43    0.88
   2  -6   4   -0.05    1.05
  -2  -6  -4    1.39    0.83
  -2  -6  -4    0.85    1.26
  -2  -6  -4   -0.95    1.15
  -2  -6  -4   -0.55    1.02
  -2  -6  -4    1.13    1.14
   2  -6   4   -0.44    0.73
   2  -6   4    0.20    0.90
   2   6   5   -0.25    1.32
   2   6   5    0.76    0.86
   2  -6   5    0.82    0.94
   2  -6   5    0.83    0.93
   2  -6   5   -0.62    1.01
  -2  -6  -5   -0.42    1.11
  -2  -6  -5    0.33    1.13
  -2  -6  -5   -0.69    1.13
  -2   7   4    1.92    1.17
  -2  -7   4    0.66    0.90
  -2  -7   4    1.02    0.68
   2  -7  -4    0.28    1.02
   2  -7  -4    2.61    1.07
  -2  -7   4    1.16    0.76
   2  -7  -4    0.79    1.22
   2  -7  -4    2.49    1.65
  -2  -7   4   -1.47    1.19
  -2   7   3    3.95    1.34
  -2   7   3    1.77    1.30
  -2   7   3    3.17    1.35
  -2  -7   3    4.27    1.36
   2  -7  -3    5.11    1.81
  -2  -7   3    3.06    1.04
   2  -7  -3    2.42    1.24
   2  -7  -3    3.11    1.42
  -2  -7   3    5.20    1.24
   2  -7  -3    2.67    1.53
  -2  -7   3    4.94    1.65
  -2  -7   3    6.20    1.31
   2   7  -2    1.15    1.19
  -2   7   2    0.88    1.10
  -2   7   2    1.17    1.25
  -2   7   2    0.24    0.94
  -2  -7   2    3.21    1.07
  -2  -7   2    1.99    1.22
   2  -7  -2    1.49    1.24
   2  -7  -2    2.36    1.10
   2  -7  -2    2.75    1.39
   2  -7  -2    1.90    1.38
  -2  -7   2    2.68    1.07
  -2  -7   2    1.30    1.14
   2   7  -1    4.16    0.85
  -2   7   1    4.07    1.75
   2   7  -1    3.79    1.58
  -2   7   1    4.64    1.30
  -2   7   1    4.40    1.02
  -2  -7   1    4.25    1.40
   2  -7  -1    3.16    1.32
   2  -7  -1    4.22    1.30
  -2  -7   1    1.83    1.11
   2  -7  -1    4.73    1.63
  -2  -7   1    4.68    1.24
   2  -7  -1    3.91    1.28
  -2  -7   1    3.59    1.35
  -2   7   0    0.99    0.69
  -2   7   0    0.75    0.66
   2   7   0    0.18    1.18
   2   7   0    0.61    0.83
  -2   7   0    0.56    1.04
   2   7   0    2.68    0.96
  -2  -7   0    0.03    0.94
  -2  -7   0   -0.89    0.83
  -2  -7   0    0.22    1.18
   2  -7   0    1.58    1.05
  -2  -7   0    2.47    1.09
   2  -7   0    1.15    1.04
   2  -7   0    1.65    1.27
   2  -7   0    0.95    0.87
  -2   7  -1    3.30    1.40
  -2   7  -1    6.30    1.05
   2   7   1    4.73    1.27
   2   7   1    7.19    1.62
   2   7   1    3.65    1.35
  -2  -7  -1    5.24    1.38
   2  -7   1    5.00    1.52
  -2  -7  -1    4.62    1.25
  -2  -7  -1    5.30    1.44
   2  -7   1    4.93    1.26
   2  -7   1    4.75    1.29
  -2  -7  -1    7.61    1.80
   2   7   2    4.33    1.66
   2   7   2    1.92    1.26
   2   7   2    2.50    1.12
  -2  -7  -2    3.02    1.10
   2  -7   2    2.31    1.35
   2  -7   2    4.01    1.15
  -2  -7  -2    4.51    1.33
   2  -7   2    3.32    1.04
  -2  -7  -2    3.98    1.58
   2  -7   2    3.03    1.06
   2  -7   2    4.07    1.02
   2   7   3    3.84    1.30
   2   7   3    3.96    1.37
  -2  -7  -3    4.84    1.73
  -2  -7  -3    5.75    1.64
   2  -7   3    6.41    1.38
   2  -7   3    5.16    1.19
   2  -7   3    7.87    1.31
   2  -7   3    7.57    1.62
  -2  -7  -3    4.03    1.47
  -2  -7  -3    6.17    1.69
   2   7   4    0.54    0.96
   2   7   4    3.05    1.32
   2  -7   4    0.93    0.90
  -2  -7  -4    4.93    1.58
   2  -7   4    3.92    0.96
   2  -7   4    2.21    1.17
   2  -7   4    1.79    1.28
   2  -7   4    2.16    0.82
  -2  -7  -4    2.24    1.12
  -2  -7  -4    1.59    1.28
  -2  -7  -4    3.43    1.60
   2   8  -2    7.41    2.23
  -2   8   2    3.38    1.54
  -2   8   2    3.15    1.29
   2  -8  -2    3.14    1.25
  -2  -8   2    2.24    1.52
  -2  -8   2    4.96    1.25
  -2  -8   2    1.48    1.12
  -2  -8   2    1.21    0.87
  -2  -8   2    2.26    1.04
   2  -8  -2    3.33    1.68
   2  -8  -2    1.84    1.06
   2   8  -1    4.34    1.26
   2   8  -1    1.68    1.20
  -2   8   1    3.11    1.67
  -2   8   1    2.31    1.62
  -2   8   1    4.81    1.28
   2  -8  -1    3.28    1.43
   2  -8  -1    4.71    1.83
   2  -8  -1    1.62    1.05
  -2  -8   1    3.41    1.21
  -2  -8   1    2.84    1.55
   2  -8  -1    4.41    1.23
  -2  -8   1    4.94    1.45
  -2  -8   1    3.94    1.25
   2   8   0    2.04    1.49
   2   8   0    1.89    1.03
  -2   8   0    1.48    0.91
  -2   8   0    0.79    0.75
  -2   8   0   -0.52    1.21
   2   8   0    0.68    0.80
   2  -8   0    0.91    1.02
   2  -8   0    1.77    0.93
  -2  -8   0    3.01    1.07
  -2  -8   0    2.25    1.18
   2  -8   0    1.02    1.40
  -2  -8   0    0.69    1.23
  -2  -8   0    2.45    1.45
   2  -8   0    1.16    1.06
  -2   8  -1    3.76    1.10
   2   8   1    3.18    1.14
   2   8   1    3.73    1.83
   2  -8   1    2.40    1.50
   2  -8   1    3.43    1.27
   2  -8   1    2.92    1.04
  -2  -8  -1    0.92    1.15
  -2  -8  -1    2.03    1.18
  -2  -8  -1    3.35    1.20
   2  -8   1    3.57    1.23
  -2  -8  -1    2.98    1.65
   2   8   2    2.20    1.45
   2  -8   2    5.10    1.03
   2  -8   2    5.63    1.57
   2  -8   2    2.40    1.50
  -2  -8  -2    3.58    1.75
  -2  -8  -2    6.38    1.75
   2  -8   2    2.59    1.11
  -2  -8  -2    2.91    1.62
  -2  -8  -2    3.68    1.24
   3   0  -8    1.15    1.11
   3   0  -8    1.56    1.44
  -3   0   8    1.27    1.05
  -3   0   8    1.61    1.06
   3   0  -7    0.10    0.90
   3   0  -7   -0.09    0.93
   3   0  -7    0.81    0.62
  -3   0   7   -0.12    0.81
  -3   0   7   -0.14    0.86
   3   0  -6    4.94    1.33
   3   0  -6    6.82    1.42
  -3   0   6    7.95    1.35
  -3   0   6    5.60    1.44
   3   0  -6    6.73    0.97
  -3   0   6    8.02    1.41
   3   0  -5    0.41    0.44
   3   0  -5   -0.36    0.45
   3   0  -5    0.30    0.84
  -3   0   5    0.71    0.83
  -3   0   5   -0.68    0.68
  -3   0   5    0.07    0.67
   3   0  -5    0.36    0.72
  -3   0   5    0.30    0.67
   3   0  -4    7.63    0.90
  -3   0   4    8.20    1.27
   3   0  -4    8.06    0.81
   3   0  -4    7.07    1.09
  -3   0   4    9.86    1.17
  -3   0   4    8.53    1.09
  -3   0   4    7.05    1.27
   3   0  -3   -0.49    0.39
  -3   0   3   -0.04    0.60
   3   0  -3    1.03    0.63
  -3   0   3    1.03    0.67
  -3   0   3    0.02    0.49
   3   0  -3   -0.27    0.57
   3   0  -3   -0.06    0.41
  -3   0   2   25.54    1.31
  -3   0   2   24.34    1.36
   3   0  -2   22.43    1.37
   3   0  -2   23.12    1.04
   3   0  -2   23.28    1.28
   3   0  -2   22.96    1.05
  -3   0   2   22.52    1.10
  -3   0   1   -0.02    0.38
   3   0  -1   -0.11    0.29
  -3   0   1    0.10    0.33
  -3   0   1   -0.10    0.23
  -3   0   1   -0.20    0.38
   3   0  -1   -0.02    0.35
   3   0  -1   -0.24    0.30
   3   0  -1   -0.38    0.23
   3   0   1    0.32    0.32
   3   0   1    0.24    0.30
   3   0   1    0.12    0.29
  -3   0  -1    0.38    0.48
  -3   0  -1   -0.33    0.32
  -3   0  -1    0.30    0.39
   3   0   1    0.11    0.25
  -3   0  -1    0.41    0.27
   3   0   1    0.23    0.40
  -3   0  -2    0.94    0.43
   3   0   2    0.07    0.46
   3   0   2   -0.07    0.42
  -3   0  -2    0.58    0.41
   3   0   2   -0.20    0.39
  -3   0  -2    0.12    0.38
  -3   0  -2   -0.59    0.51
   3   0   2   -0.12    0.48
   3   0   2   -0.32    0.44
  -3   0  -2    0.26    0.41
  -3   0  -3   -0.26    0.41
  -3   0  -3   -0.03    0.64
   3   0   3   -0.37    0.45
  -3   0  -3    0.28    0.50
  -3   0  -3    0.22    0.43
   3   0   3    0.01    0.52
  -3   0  -3    0.43    0.49
   3   0   3   -0.52    0.39
   3   0   3    0.25    0.46
   3   0   3   -0.52    0.52
   3   0   4  109.71    3.72
  -3   0  -4  115.77    3.78
   3   0   4  109.79    3.59
  -3   0  -4  113.43    3.41
  -3   0  -4  113.13    4.14
   3   0   4  114.72    3.62
  -3   0  -4  114.65    3.41
   3   0   4  113.62    4.13
   3   0   4  111.73    3.43
  -3   0  -4  113.29    3.42
   3   0   5   -0.05    0.62
  -3   0  -5   -0.03    0.43
  -3   0  -5    0.10    0.63
   3   0   5   -0.73    0.52
  -3   0  -5    2.33    1.31
   3   0   5    1.52    0.91
   3   0   5   -0.45    0.57
   3   0   5    0.00    0.64
   3   0   6    3.26    0.83
   3   0   6    3.47    0.74
  -3   0  -6    2.93    1.35
   3   0   6    4.79    1.24
   3   0   6    3.97    1.06
  -3   0  -6    4.20    0.79
  -3   0  -6    5.41    1.22
   3   0   7    0.53    0.79
   3   0   7   -0.82    0.73
  -3   0  -7   -1.10    0.76
  -3   0  -7    0.39    1.17
   3   0   8   -0.22    0.97
   3   0   8   -0.83    0.75
  -3   0  -8    0.50    1.05
  -3   0  -8   -0.21    1.09
   3   1  -8   -0.72    1.11
  -3   1   8    0.91    1.01
  -3   1   8   -1.31    0.85
   3   1  -8   -0.35    0.98
   3  -1  -8    0.60    1.33
  -3  -1   8    0.61    0.91
   3  -1  -8    0.56    0.86
  -3  -1   8   -0.06    0.82
   3  -1  -8   -0.67    0.86
  -3   1   7   15.61    2.14
  -3   1   7   13.72    2.03
   3   1  -7   15.02    2.09
   3   1  -7    9.80    2.00
   3  -1  -7   13.39    2.15
  -3  -1   7   12.47    1.57
   3  -1  -7    9.12    1.88
  -3  -1   7   12.93    1.44
   3  -1  -7   10.43    1.39
  -3   1   6    0.40    0.78
   3   1  -6    0.32    0.86
  -3   1   6    0.91    0.96
   3   1  -6    0.27    0.93
   3  -1  -6    1.14    1.11
  -3  -1   6    0.70    0.74
   3  -1  -6    1.75    0.75
  -3  -1   6    0.24    0.56
  -3  -1   6    0.49    0.70
   3  -1  -6   -0.63    0.78
  -3  -1   6    0.18    0.82
   3   1  -5    9.56    1.56
  -3   1   5    9.94    1.37
  -3   1   5   13.20    1.98
  -3   1   5    9.24    1.42
   3   1  -5    7.24    1.27
  -3   1   5    9.23    1.45
  -3  -1   5    8.90    0.91
   3  -1  -5   12.52    1.44
  -3  -1   5   13.04    1.64
  -3  -1   5    9.94    1.04
   3  -1  -5   10.78    1.75
  -3  -1   5   11.39    1.80
  -3  -1   5   10.57    1.19
  -3  -1   5    8.92    0.90
   3  -1  -5    6.95    1.04
   3  -1  -5   13.05    1.78
  -3   1   4   10.82    1.45
   3   1  -4   11.42    1.42
   3   1  -4   13.21    1.74
  -3   1   4   13.29    1.58
  -3   1   4    9.32    1.16
  -3   1   4    9.90    1.39
   3  -1  -4    8.33    1.05
   3  -1  -4   10.80    1.49
  -3  -1   4    7.75    0.84
   3  -1  -4    9.77    0.98
  -3  -1   4    7.77    1.12
  -3  -1   4   10.50    1.44
  -3  -1   4    8.73    0.89
  -3  -1   4    8.36    0.87
   3  -1  -4    8.30    1.39
  -3  -1   4    8.85    0.87
  -3   1   3   79.45    2.97
  -3   1   3   82.43    2.88
  -3   1   3   78.70    2.86
   3   1  -3   81.07    3.09
  -3   1   3   77.86    3.01
   3   1  -3   84.34    2.96
  -3  -1   3   78.71    2.38
  -3  -1   3   81.27    3.06
   3  -1  -3   87.16    3.05
  -3  -1   3   76.93    2.53
   3  -1  -3   81.44    3.08
  -3  -1   3   83.74    2.94
   3  -1  -3   77.37    2.77
  -3  -1   3   81.08    2.39
  -3   1   2  299.71    7.68
  -3   1   2  294.26    7.66
  -3   1   2  293.88    7.59
  -3   1   2  296.37    7.61
   3   1  -2  283.49    7.40
   3   1  -2  295.72    7.65
   3   1  -2  286.99    7.69
  -3  -1   2  288.26    7.08
  -3  -1   2  290.47    7.38
   3  -1  -2  297.67    7.57
   3  -1  -2  290.88    7.67
  -3  -1   2  305.85    7.10
  -3  -1   2  301.50    7.75
  -3  -1   2  292.57    7.59
  -3   1   1   16.01    0.90
   3   1  -1   14.05    0.94
  -3   1   1   18.93    1.07
   3   1  -1   16.68    0.96
   3   1  -1   16.23    0.64
  -3   1   1   16.94    1.02
   3   1  -1   17.76    0.64
  -3   1   1   18.44    1.02
   3  -1  -1   16.16    0.91
  -3  -1   1   16.49    1.01
  -3  -1   1   18.81    0.71
  -3  -1   1   13.67    0.90
   3  -1  -1   18.09    1.01
   3  -1  -1   16.02    1.02
  -3  -1   1   16.20    0.68
  -3  -1   1   19.25    0.99
   3  -1  -1   16.48    0.81
   3   1   0   10.73    0.74
   3   1   0    7.92    0.66
  -3   1   0    6.87    0.62
  -3   1   0    8.50    0.63
   3   1   0    8.86    0.62
   3   1   0    7.65    0.70
  -3  -1   0    9.02    0.75
  -3  -1   0    7.47    0.75
  -3  -1   0    8.50    0.64
  -3  -1   0    9.40    0.70
   3  -1   0    8.36    0.73
   3  -1   0    8.69    0.71
  -3   1  -2  290.93    7.20
  -3   1  -2  285.91    7.41
   3   1   2  300.06    7.40
   3   1   2  289.87    7.60
   3   1   2  278.86    7.42
   3   1   2  292.63    7.24
   3   1   2  275.87    7.40
   3  -1   2  282.89    6.92
  -3  -1  -2  296.35    7.39
  -3  -1  -2  283.18    7.18
  -3  -1  -2  286.14    7.61
   3  -1   2  292.73    7.44
  -3  -1  -2  296.84    7.41
   3  -1   2  285.86    7.17
   3  -1   2  276.93    7.38
  -3  -1  -2  285.46    7.43
   3  -1   2  283.36    6.92
   3   1   3   20.14    1.16
   3   1   3   22.12    1.44
  -3   1  -3   23.67    1.54
   3   1   3   22.30    1.45
  -3   1  -3   22.04    1.25
   3   1   3   21.95    1.58
   3   1   3   18.61    1.38
   3  -1   3   19.75    1.27
  -3  -1  -3   20.94    1.34
   3  -1   3   20.10    0.99
   3  -1   3   19.07    1.02
  -3  -1  -3   22.96    1.44
  -3  -1  -3   22.16    1.61
   3  -1   3   21.34    1.48
  -3  -1  -3   21.71    1.15
   3  -1   3   23.83    1.23
   3   1   4   24.94    1.68
  -3   1  -4   23.58    1.79
   3   1   4   24.23    1.61
  -3   1  -4   26.99    1.57
   3   1   4   23.55    1.27
   3   1   4   23.40    1.58
   3   1   4   27.49    1.92
   3  -1   4   24.12    1.76
   3  -1   4   25.80    1.50
   3  -1   4   23.41    1.26
  -3  -1  -4   26.09    1.25
   3  -1   4   23.90    1.27
  -3  -1  -4   24.55    1.88
   3  -1   4   24.67    1.71
   3  -1   4   24.70    1.47
  -3  -1  -4   27.84    1.55
  -3  -1  -4   24.44    1.66
  -3  -1  -4   25.15    1.51
   3   1   5   19.01    1.61
   3   1   5   14.52    1.55
   3   1   5   16.30    1.49
   3   1   5   16.89    2.13
   3   1   5   14.88    1.07
  -3   1  -5   18.48    1.87
  -3   1  -5   15.77    1.47
  -3  -1  -5   14.82    1.77
   3  -1   5   16.64    1.41
  -3  -1  -5   14.38    1.27
   3  -1   5   15.82    1.21
   3  -1   5   13.88    1.28
   3  -1   5   14.20    1.24
   3  -1   5   15.46    1.21
  -3  -1  -5   14.66    0.99
   3  -1   5    9.16    1.94
  -3  -1  -5   14.69    1.30
   3   1   6    2.17    1.07
   3   1   6    1.14    1.02
   3   1   6    1.17    0.96
  -3   1  -6   -0.65    0.82
  -3   1  -6    0.59    0.74
  -3  -1  -6    0.45    1.00
   3  -1   6    0.21    0.65
  -3  -1  -6    1.20    0.90
   3  -1   6    2.38    1.03
   3  -1   6    0.99    0.73
   3  -1   6    0.19    0.70
   3  -1   6    0.76    0.70
   3   1   7    0.59    0.90
   3   1   7    0.57    0.98
  -3   1  -7    2.21    1.02
  -3   1  -7    1.25    1.18
   3  -1   7    1.61    0.78
   3  -1   7    2.49    1.01
   3  -1   7    0.84    0.89
  -3  -1  -7    0.25    1.18
  -3  -1  -7    1.76    1.20
   3  -1   7    1.68    0.94
  -3  -1  -7    1.45    0.75
  -3   1  -8    0.22    0.92
  -3   1  -8    0.35    1.21
   3   1   8    0.66    0.96
   3   1   8   -1.20    0.91
   3  -1   8   -0.56    0.86
  -3  -1  -8    0.39    1.03
   3  -1   8    0.25    0.89
  -3  -1  -8    0.24    0.79
  -3  -1  -8    3.01    1.62
  -3  -2   8   -0.71    0.76
  -3   2   7   -0.36    0.82
   3   2  -7   -0.73    0.77
  -3   2   7    0.81    1.09
   3   2  -7   -0.61    0.97
  -3  -2   7   -0.22    0.76
  -3  -2   7    0.40    0.76
  -3  -2   7    0.87    0.75
   3  -2  -7   -0.01    1.04
   3  -2  -7   -0.53    1.04
   3  -2  -7    0.89    0.87
   3   2  -6    0.95    0.85
   3   2  -6    0.68    0.98
  -3   2   6    0.89    0.91
  -3   2   6    1.15    1.00
  -3  -2   6    0.53    0.71
  -3  -2   6    1.26    0.69
  -3  -2   6    0.19    0.60
   3  -2  -6    1.03    1.10
  -3  -2   6    0.81    0.98
   3  -2  -6    2.34    1.09
  -3  -2   6    2.38    0.79
   3  -2  -6    0.99    0.83
  -3   2   5    2.66    1.14
   3   2  -5    0.23    0.70
  -3   2   5    0.62    0.72
  -3   2   5    1.59    0.82
  -3   2   5    2.45    0.97
   3   2  -5    2.02    1.00
  -3  -2   5    1.69    0.61
  -3  -2   5    1.10    0.73
  -3  -2   5    1.56    0.79
  -3  -2   5    1.99    0.59
   3  -2  -5    3.48    1.17
  -3  -2   5    1.79    0.95
   3  -2  -5    1.47    0.79
   3  -2  -5    2.24    1.13
  -3  -2   5    0.65    0.65
  -3   2   4    0.31    0.60
   3   2  -4    0.64    0.61
  -3   2   4    0.54    0.78
  -3   2   4    0.62    0.72
   3   2  -4    1.01    0.77
  -3   2   4   -0.11    0.51
   3  -2  -4   -0.14    0.79
   3  -2  -4    2.21    0.87
  -3  -2   4    1.58    0.61
   3  -2  -4   -0.01    0.67
  -3  -2   4    1.79    0.79
  -3  -2   4    0.40    0.64
  -3   2   3   65.62    2.73
  -3   2   3   64.60    2.76
   3   2  -3   63.22    2.62
   3   2  -3   63.58    2.53
  -3   2   3   66.36    2.01
  -3   2   3   63.32    2.68
  -3  -2   3   69.24    2.95
   3  -2  -3   65.74    2.64
   3  -2  -3   63.73    2.78
  -3  -2   3   65.06    2.72
   3  -2  -3   65.52    2.00
   3  -2  -3   64.01    2.74
  -3  -2   3   62.50    2.59
   3  -2  -3   64.50    2.71
  -3   2   2   42.53    1.80
  -3   2   2   40.44    1.89
  -3   2   2   40.39    1.91
  -3   2   2   40.45    1.92
   3   2  -2   37.57    1.85
  -3   2   2   40.90    1.56
   3  -2  -2   41.26    1.88
  -3  -2   2   35.87    1.80
   3  -2  -2   38.38    1.80
   3  -2  -2   40.63    1.95
   3  -2  -2   39.13    1.91
  -3  -2   2   37.92    1.81
  -3  -2   2   40.63    1.88
  -3  -2   2   37.40    1.82
   3  -2  -2   40.73    1.56
   3   2  -1   41.75    1.33
   3   2  -1   40.75    1.89
   3   2  -1   40.34    1.34
   3   2  -1   43.71    1.76
  -3   2   1   44.61    1.59
  -3   2   1   46.20    1.75
  -3   2   1   44.83    1.84
  -3   2   1   46.23    1.84
  -3   2   1   41.16    1.78
   3  -2  -1   44.16    1.86
   3  -2  -1   42.80    1.73
   3  -2  -1   41.67    1.80
  -3  -2   1   41.01    1.80
  -3  -2   1   40.97    1.45
  -3  -2   1   46.57    1.79
   3  -2  -1   43.28    1.59
  -3  -2   1   42.19    1.89
  -3  -2   1   40.13    1.41
  -3   2   0    7.68    0.88
   3   2   0    8.20    0.92
   3   2   0    7.22    0.86
  -3   2   0    6.50    1.04
   3   2   0    5.58    0.90
  -3   2   0    7.44    0.81
   3   2   0    7.36    0.82
  -3   2   0    6.33    0.50
   3  -2   0    5.78    0.76
   3  -2   0    6.84    0.56
  -3  -2   0    6.95    0.94
  -3  -2   0    8.53    1.02
  -3  -2   0    5.77    0.76
   3  -2   0    6.07    0.79
  -3  -2   0    6.50    0.78
   3  -2   0    9.06    0.94
  -3  -2   0    6.06    0.78
   3   2   1  146.83    4.12
  -3   2  -1  143.92    3.92
  -3   2  -1  141.98    3.55
   3   2   1  141.04    4.14
  -3   2  -1  136.69    3.55
   3   2   1  146.08    4.13
   3   2   1  143.69    4.11
   3   2   1  138.04    4.10
   3  -2   1  141.30    4.24
  -3  -2  -1  143.57    4.10
   3  -2   1  140.45    3.71
   3  -2   1  135.48    3.69
   3  -2   1  139.60    3.70
  -3  -2  -1  142.23    4.12
  -3  -2  -1  137.69    4.08
  -3  -2  -1  134.80    4.12
   3  -2   1  141.06    3.93
   3  -2   1  140.67    3.67
   3   2   2   23.35    1.50
   3   2   2   23.44    1.51
   3   2   2   19.75    1.38
   3   2   2   24.77    1.53
   3   2   2   23.34    1.33
  -3   2  -2   22.56    1.27
   3  -2   2   24.41    1.27
   3  -2   2   24.83    1.25
  -3  -2  -2   23.41    1.52
   3  -2   2   22.94    1.65
   3  -2   2   21.69    1.46
  -3  -2  -2   22.09    1.46
  -3  -2  -2   26.08    1.54
  -3  -2  -2   23.83    1.32
  -3  -2  -2   22.24    1.51
   3  -2   2   21.11    1.17
   3   2   3    6.46    0.87
   3   2   3    5.46    1.14
   3   2   3    4.82    0.90
   3   2   3    6.46    1.05
   3   2   3    7.33    1.25
  -3   2  -3    7.44    0.97
  -3   2  -3    7.57    1.09
  -3  -2  -3    6.30    1.12
   3  -2   3    8.60    1.16
  -3  -2  -3    7.11    0.96
  -3  -2  -3    4.88    0.99
  -3  -2  -3    7.82    1.23
   3  -2   3    5.75    1.00
  -3  -2  -3    5.07    1.14
   3  -2   3    6.34    0.94
   3   2   4   23.76    1.36
   3   2   4   27.17    1.87
   3   2   4   30.29    2.05
  -3   2  -4   25.49    1.58
   3   2   4   26.90    1.82
   3   2   4   25.55    1.77
  -3   2  -4   22.01    1.74
   3  -2   4   24.40    1.68
   3  -2   4   23.17    1.47
  -3  -2  -4   25.39    1.97
  -3  -2  -4   27.33    1.41
   3  -2   4   26.64    1.79
   3  -2   4   25.45    1.66
  -3  -2  -4   26.27    1.85
  -3  -2  -4   27.08    1.80
  -3  -2  -4   26.70    1.74
   3   2   5    3.62    0.73
  -3   2  -5    3.57    1.19
  -3   2  -5    3.09    0.90
   3   2   5    3.32    1.08
   3   2   5    3.48    1.25
   3   2   5    3.27    1.07
  -3  -2  -5    4.11    0.77
  -3  -2  -5    2.05    0.92
  -3  -2  -5    3.74    1.21
   3  -2   5    3.80    0.71
   3  -2   5    3.38    0.72
   3  -2   5    3.30    0.95
   3  -2   5    2.52    0.87
   3  -2   5    3.43    0.92
  -3  -2  -5    2.52    0.90
   3   2   6    7.71    1.50
  -3   2  -6    9.24    1.53
   3   2   6   10.19    1.88
   3   2   6    7.83    1.52
  -3   2  -6    9.99    1.92
   3  -2   6    9.67    1.49
   3  -2   6    8.43    1.09
  -3  -2  -6   11.62    2.06
   3  -2   6    9.62    1.24
  -3  -2  -6    5.88    1.39
  -3  -2  -6    6.05    1.43
   3  -2   6    7.88    1.43
   3   2   7    1.95    1.06
   3   2   7    0.25    1.01
  -3   2  -7    0.26    0.87
  -3   2  -7    0.11    1.05
   3  -2   7    1.25    0.79
   3  -2   7    0.16    0.65
  -3  -2  -7    0.65    0.90
   3  -2   7   -0.71    0.68
  -3  -2  -7   -0.31    0.91
  -3  -2  -7   -0.14    1.03
   3  -2   7    0.76    0.97
  -3   3   7    7.82    1.89
   3   3  -7    2.89    1.38
  -3   3   7    3.91    1.58
  -3  -3   7    7.19    1.32
   3  -3  -7    3.86    1.48
  -3  -3   7    6.57    1.38
   3  -3  -7    6.01    1.53
   3   3  -6    0.48    0.87
  -3   3   6    0.07    1.06
  -3   3   6    0.61    0.95
   3  -3  -6   -0.33    0.96
   3  -3  -6    2.02    1.17
  -3  -3   6    1.03    0.95
   3  -3  -6    0.79    1.13
  -3  -3   6    1.38    0.89
  -3   3   5    2.64    1.05
  -3   3   5    2.34    1.00
   3   3  -5    1.96    1.04
  -3   3   5    1.46    0.91
  -3  -3   5    2.14    0.89
  -3  -3   5    2.75    0.90
   3  -3  -5    1.10    1.02
   3  -3  -5    1.02    0.92
  -3  -3   5    1.36    0.98
   3  -3  -5    0.86    0.88
  -3  -3   5    2.71    1.07
  -3   3   4    6.52    1.41
  -3   3   4    5.25    0.79
  -3   3   4    7.19    1.53
  -3   3   4    4.40    1.06
   3  -3  -4    2.91    1.10
   3  -3  -4    5.44    1.35
  -3  -3   4    5.98    1.21
  -3  -3   4    4.52    1.07
   3  -3  -4    6.58    1.36
  -3  -3   4    4.20    1.07
   3  -3  -4    4.82    1.20
   3  -3  -4    5.93    0.82
  -3  -3   4    6.01    1.11
  -3   3   3   18.21    1.58
  -3   3   3   13.91    1.47
  -3   3   3   16.30    1.19
  -3   3   3   16.56    1.44
  -3   3   3   18.96    1.57
  -3  -3   3   19.61    1.50
   3  -3  -3   17.23    1.52
  -3  -3   3   21.48    1.63
  -3  -3   3   21.70    1.62
   3  -3  -3   16.99    1.48
   3  -3  -3   15.48    1.55
  -3  -3   3   21.73    1.54
   3  -3  -3   16.21    1.59
   3  -3  -3   17.73    1.19
  -3   3   2  124.72    4.00
  -3   3   2  117.08    3.79
  -3   3   2  109.78    3.90
   3   3  -2  114.90    4.03
  -3   3   2  117.71    3.70
   3  -3  -2  116.38    4.03
  -3  -3   2  110.69    3.15
   3  -3  -2  119.03    4.06
   3  -3  -2  117.59    3.77
  -3  -3   2  114.01    3.90
  -3  -3   2  115.72    3.93
  -3  -3   2  112.52    3.15
   3  -3  -2  118.22    3.67
  -3  -3   2  114.76    3.98
  -3  -3   2  111.90    3.79
   3   3  -1  479.54   12.56
  -3   3   1  506.03   12.31
   3   3  -1  484.40   12.38
  -3   3   1  486.23   12.34
  -3   3   1  482.82   11.91
   3   3  -1  465.83   11.66
   3   3  -1  476.41   12.17
  -3   3   1  511.75   12.75
  -3   3   1  481.12   12.36
   3   3  -1  469.38   11.66
  -3  -3   1  483.85   12.40
  -3  -3   1  475.13   11.85
  -3  -3   1  466.60   12.16
   3  -3  -1  479.03   11.91
   3  -3  -1  498.67   12.40
   3  -3  -1  499.04   12.45
   3  -3  -1  497.40   12.32
   3  -3  -1  483.43   12.28
  -3  -3   1  481.27   12.46
  -3  -3   1  474.90   11.84
   3   3   0   33.56    1.77
   3   3   0   34.36    1.57
  -3   3   0   36.83    1.94
  -3   3   0   37.65    1.78
  -3   3   0   36.47    1.37
   3   3   0   36.58    1.61
   3   3   0   35.74    1.67
  -3   3   0   34.99    1.62
   3   3   0   35.22    1.92
  -3   3   0   36.68    1.60
   3  -3   0   34.45    1.68
   3  -3   0   33.53    1.86
  -3  -3   0   35.05    1.85
   3  -3   0   35.48    1.38
  -3  -3   0   35.26    1.69
  -3  -3   0   35.39    1.90
   3  -3   0   37.02    1.83
  -3  -3   0   35.22    1.72
   3  -3   0   32.40    1.63
  -3  -3   0   35.53    1.66
   3   3   1   47.67    2.20
  -3   3  -1   46.62    2.26
  -3   3  -1   44.77    1.58
   3   3   1   45.93    2.11
  -3   3  -1   47.07    1.99
  -3   3  -1   46.90    1.59
   3   3   1   40.36    2.03
   3   3   1   45.19    2.05
   3   3   1   47.54    2.16
  -3  -3  -1   44.96    2.15
   3  -3   1   44.27    1.78
   3  -3   1   46.13    1.74
  -3  -3  -1   48.63    2.20
   3  -3   1   48.33    2.02
  -3  -3  -1   46.70    2.11
  -3  -3  -1   44.53    2.07
   3  -3   1   49.23    2.30
  -3  -3  -1   46.37    2.19
   3  -3   1   45.30    1.65
   3   3   2   61.24    2.60
   3   3   2   61.03    2.62
   3   3   2   57.60    2.45
   3   3   2   57.14    2.55
   3  -3   2   62.15    2.39
  -3  -3  -2   59.05    2.63
   3  -3   2   59.07    1.87
   3  -3   2   60.40    2.23
   3  -3   2   60.51    2.36
  -3  -3  -2   59.02    2.54
   3  -3   2   59.21    2.66
  -3  -3  -2   57.23    2.42
   3  -3   2   59.32    2.22
  -3  -3  -2   62.42    2.63
  -3  -3  -2   63.49    2.71
   3  -3   2   57.91    1.88
   3   3   3    4.33    1.08
   3   3   3    4.81    1.05
   3   3   3    4.91    1.03
   3   3   3    5.41    1.13
   3   3   3    4.32    0.88
   3  -3   3    5.07    0.87
   3  -3   3    5.56    0.89
  -3  -3  -3    5.95    1.21
  -3  -3  -3    3.33    0.90
  -3  -3  -3    5.57    0.99
   3  -3   3    4.75    0.92
  -3  -3  -3    4.84    0.89
   3  -3   3    6.58    1.29
   3  -3   3    4.84    0.93
  -3  -3  -3    7.28    1.30
   3   3   4   12.05    1.47
   3   3   4   14.31    1.66
   3   3   4   14.67    1.59
   3   3   4   16.31    1.62
  -3   3  -4   13.39    1.45
   3   3   4   14.52    1.27
   3  -3   4   13.12    1.21
  -3  -3  -4   12.86    1.22
  -3  -3  -4   14.56    1.54
  -3  -3  -4   15.79    1.72
   3  -3   4   15.21    1.45
  -3  -3  -4   15.57    1.63
   3  -3   4   14.10    1.47
  -3  -3  -4   15.49    1.68
   3  -3   4   13.77    1.50
   3   3   5   32.22    2.39
  -3   3  -5   35.57    2.42
   3   3   5   33.08    1.79
   3   3   5   37.43    2.44
   3   3   5   37.31    2.53
   3  -3   5   38.42    2.36
   3  -3   5   32.84    2.06
  -3  -3  -5   38.61    2.60
  -3  -3  -5   34.91    2.37
   3  -3   5   36.44    2.44
   3  -3   5   35.47    2.29
  -3  -3  -5   41.36    2.03
  -3  -3  -5   33.41    2.57
  -3  -3  -5   35.14    2.30
   3   3   6    6.42    1.85
  -3   3  -6    5.60    1.56
   3   3   6    6.59    1.52
   3  -3   6    5.73    1.34
  -3  -3  -6    5.59    1.72
  -3  -3  -6    6.57    0.95
   3  -3   6   10.84    2.03
  -3  -3  -6    4.91    1.31
   3  -3   6    7.45    1.57
  -3  -3  -6    5.86    1.46
   3   3   7    2.87    1.14
   3   3   7    2.30    1.50
  -3   3  -7    1.73    1.20
   3  -3   7    5.33    1.27
   3  -3   7    1.86    1.12
  -3  -3  -7    2.08    1.43
  -3  -3  -7    3.66    1.47
  -3   4   7    1.57    0.86
  -3   4   7    1.80    1.09
   3  -4  -7    1.21    1.39
  -3  -4   7    0.01    1.04
   3  -4  -7   -0.02    0.77
   3  -4  -7    0.34    1.14
  -3  -4   7    1.83    1.24
  -3   4   6   -0.12    0.94
  -3   4   6    0.47    0.79
  -3  -4   6   -0.31    0.84
   3  -4  -6    1.59    1.19
   3  -4  -6    1.98    1.43
   3  -4  -6    1.76    1.17
  -3  -4   6    1.10    0.87
  -3  -4   6    1.88    0.96
  -3   4   5    2.29    1.01
  -3   4   5   -0.69    0.99
  -3  -4   5    0.33    0.97
  -3  -4   5    0.79    0.79
  -3  -4   5    0.78    0.91
   3  -4  -5    0.22    0.78
  -3  -4   5    1.11    0.97
   3  -4  -5    1.27    1.13
   3  -4  -5    1.22    0.65
   3  -4  -5    0.92    1.13
  -3   4   4    2.52    0.83
  -3   4   4    2.10    1.12
   3   4  -4    1.18    0.96
  -3   4   4    2.66    1.13
  -3   4   4    1.67    1.02
  -3   4   4    3.35    1.15
  -3  -4   4    0.95    0.85
  -3  -4   4    1.53    0.88
   3  -4  -4    2.76    1.14
   3  -4  -4    1.52    1.03
  -3  -4   4    2.10    0.91
   3  -4  -4    1.10    0.62
  -3  -4   4    2.32    0.96
  -3  -4   4    2.51    1.07
   3  -4  -4    1.46    1.13
   3  -4  -4    1.60    0.90
  -3   4   3    8.92    1.22
  -3   4   3    8.78    1.54
  -3   4   3   13.99    1.76
  -3   4   3   13.47    1.87
  -3   4   3   13.86    1.64
   3   4  -3   12.10    1.84
   3  -4  -3   11.27    1.37
   3  -4  -3    9.24    1.50
  -3  -4   3    7.55    1.22
  -3  -4   3   11.69    1.36
  -3  -4   3    9.17    0.76
  -3  -4   3   12.23    1.26
  -3  -4   3   10.85    1.59
   3  -4  -3   11.34    1.46
  -3  -4   3   12.66    1.62
   3  -4  -3    9.62    1.48
   3  -4  -3    9.76    1.33
  -3   4   2   19.47    1.59
  -3   4   2   18.03    1.42
  -3   4   2   17.79    1.51
  -3   4   2   18.48    1.58
   3  -4  -2   18.62    1.69
   3  -4  -2   15.92    1.52
  -3  -4   2   16.26    1.67
   3  -4  -2   19.20    1.73
  -3  -4   2   16.91    1.13
  -3  -4   2   17.62    1.51
  -3  -4   2   16.80    1.39
  -3  -4   2   19.40    1.63
   3  -4  -2   17.95    1.44
   3  -4  -2   17.95    1.39
  -3  -4   2   16.19    1.10
  -3   4   1    6.61    1.21
   3   4  -1    5.60    0.82
  -3   4   1    7.95    1.30
  -3   4   1    6.01    1.13
   3   4  -1    6.13    0.83
   3   4  -1    5.88    1.00
   3   4  -1    6.05    1.22
  -3   4   1    2.88    0.89
  -3   4   1    6.01    0.94
   3  -4  -1    3.59    0.76
  -3  -4   1    5.74    0.98
  -3  -4   1    5.52    0.98
   3  -4  -1    5.70    0.92
  -3  -4   1    6.21    1.25
   3  -4  -1    7.63    1.38
  -3  -4   1    5.33    0.88
  -3  -4   1    4.54    1.10
   3  -4  -1    5.71    1.16
   3  -4  -1    3.74    0.84
  -3   4   0    0.86    0.74
  -3   4   0    0.94    0.60
  -3   4   0    1.63    0.50
   3   4   0    0.22    0.60
  -3   4   0    3.95    0.89
   3   4   0    0.75    0.71
   3   4   0    0.97    0.63
   3   4   0    1.71    0.72
   3   4   0    0.40    0.58
  -3   4   0    1.56    0.57
   3  -4   0   -0.62    0.68
  -3  -4   0   -0.28    0.80
   3  -4   0    2.90    0.69
   3  -4   0    1.07    0.61
   3  -4   0    3.01    0.89
   3  -4   0    0.13    0.78
  -3  -4   0   -0.16    0.65
  -3  -4   0    1.72    0.79
  -3  -4   0    0.01    0.66
  -3  -4   0    3.47    0.99
   3   4   1   32.47    1.87
  -3   4  -1   32.50    1.41
  -3   4  -1   31.34    2.14
   3   4   1   35.61    2.13
   3   4   1   30.55    1.97
  -3   4  -1   29.08    1.76
   3   4   1   33.20    1.90
   3   4   1   33.59    1.86
  -3   4  -1   30.74    1.39
   3  -4   1   36.81    2.00
   3  -4   1   31.51    2.11
  -3  -4  -1   35.44    1.95
   3  -4   1   32.57    1.62
  -3  -4  -1   36.85    1.96
  -3  -4  -1   35.23    2.05
  -3  -4  -1   36.63    2.04
   3  -4   1   32.31    1.71
  -3  -4  -1   32.10    2.07
   3  -4   1   32.22    1.49
   3   4   2   63.15    2.82
   3   4   2   61.52    2.79
   3   4   2   63.30    2.78
   3   4   2   59.41    2.74
   3   4   2   58.51    2.80
   3  -4   2   63.81    2.71
  -3  -4  -2   61.08    2.79
   3  -4   2   60.10    2.15
  -3  -4  -2   63.19    2.78
   3  -4   2   60.20    2.20
  -3  -4  -2   59.39    2.90
   3  -4   2   60.59    2.98
  -3  -4  -2   60.92    2.87
   3  -4   2   59.66    2.36
   3  -4   2   62.81    2.36
  -3  -4  -2   58.60    2.75
   3   4   3    0.36    0.84
   3   4   3   -1.28    0.62
   3   4   3    0.00    0.69
   3   4   3    0.42    0.80
  -3  -4  -3    0.91    0.80
   3  -4   3    0.82    0.60
   3  -4   3   -0.01    0.54
   3  -4   3    0.55    0.87
   3  -4   3    0.70    0.56
  -3  -4  -3    1.75    1.02
  -3  -4  -3   -0.62    0.65
  -3  -4  -3    1.00    0.93
   3  -4   3   -0.14    0.61
  -3  -4  -3   -0.80    0.87
   3   4   4    5.81    1.38
   3   4   4    4.78    1.41
   3   4   4    5.16    1.34
   3   4   4    2.66    0.92
   3   4   4    5.13    1.44
   3  -4   4    4.55    1.08
  -3  -4  -4    3.77    1.01
   3  -4   4    3.03    0.95
   3  -4   4    4.38    1.01
  -3  -4  -4    2.92    1.19
   3  -4   4    4.25    1.08
  -3  -4  -4    3.41    1.16
  -3  -4  -4    2.87    1.19
  -3  -4  -4    4.72    1.20
   3  -4   4    4.41    1.08
   3  -4   4    3.92    1.19
   3   4   5    5.58    1.14
   3   4   5    2.97    1.15
   3   4   5    4.17    1.47
   3  -4   5    5.39    1.27
  -3  -4  -5    3.06    1.38
   3  -4   5    3.31    0.99
  -3  -4  -5    3.18    1.31
   3  -4   5    4.49    1.48
   3  -4   5    4.27    1.19
  -3  -4  -5    5.62    1.24
  -3  -4  -5    3.95    1.46
  -3  -4  -5    4.02    1.31
   3  -4   5    2.78    1.16
   3  -4   5    3.37    1.13
   3   4   6    2.98    0.86
   3   4   6    2.89    1.30
   3   4   6    1.18    1.24
  -3  -4  -6    2.10    1.26
  -3  -4  -6    0.94    0.84
   3  -4   6    0.90    0.98
  -3  -4  -6    1.59    1.28
  -3  -4  -6    2.52    1.43
   3  -4   6    1.68    0.97
   3   4   7    0.71    0.77
   3   4   7    0.69    1.27
   3  -4   7    0.70    1.12
  -3  -4  -7    0.22    0.84
  -3  -4  -7   -0.14    1.22
  -3  -4  -7    0.36    1.30
   3  -4   7    0.13    0.86
  -3   5   6   -1.16    0.77
  -3   5   6    1.34    1.42
  -3  -5   6   -0.68    0.84
  -3  -5   6   -1.33    0.78
   3  -5  -6    1.73    1.29
   3  -5  -6   -0.15    1.10
  -3  -5   6   -0.92    0.75
  -3   5   5   -0.75    0.74
  -3   5   5   -0.29    0.99
   3  -5  -5    1.65    1.19
  -3  -5   5   -0.88    0.76
   3  -5  -5    0.64    0.94
   3  -5  -5   -0.67    1.00
  -3  -5   5    0.63    0.90
   3  -5  -5    1.27    0.70
  -3   5   4    0.52    0.84
  -3   5   4    0.69    0.89
  -3   5   4    0.15    1.11
  -3   5   4    1.24    0.96
   3   5  -4    1.11    1.25
  -3  -5   4    0.53    0.71
  -3  -5   4   -0.04    0.81
   3  -5  -4    1.87    1.07
   3  -5  -4    1.02    1.33
   3  -5  -4    2.66    1.17
   3  -5  -4    1.80    0.80
   3  -5  -4    1.44    1.18
  -3  -5   4    1.38    1.02
  -3   5   3    2.90    0.90
  -3   5   3    5.22    1.52
  -3   5   3    3.70    1.21
  -3   5   3    5.47    1.22
   3   5  -3    2.09    1.22
   3  -5  -3    3.57    1.01
   3  -5  -3    3.98    1.02
  -3  -5   3    5.77    0.87
  -3  -5   3    2.48    0.72
  -3  -5   3    4.30    1.12
  -3  -5   3    4.98    1.28
   3  -5  -3    3.49    1.16
  -3  -5   3    3.28    1.16
   3  -5  -3    4.11    1.50
  -3  -5   3    3.96    1.17
  -3  -5   3    2.95    0.94
   3  -5  -3    4.37    1.27
  -3   5   2    3.95    1.19
   3   5  -2    0.86    0.96
  -3   5   2    2.18    0.84
  -3   5   2    1.23    0.78
  -3   5   2    0.60    0.79
  -3   5   2    1.16    0.88
  -3  -5   2    1.93    0.76
   3  -5  -2   -0.99    0.71
   3  -5  -2    2.28    1.06
   3  -5  -2    1.95    0.99
  -3  -5   2    1.22    0.74
  -3  -5   2    1.61    0.82
  -3  -5   2    1.14    0.96
   3  -5  -2    1.75    1.57
   3  -5  -2    2.38    0.87
  -3  -5   2    0.92    0.76
   3   5  -1   81.45    2.85
  -3   5   1   86.22    3.11
  -3   5   1   96.28    3.86
   3   5  -1   89.30    3.37
   3   5  -1   89.49    3.96
  -3   5   1   84.49    3.38
   3   5  -1   84.70    2.90
  -3   5   1   86.28    3.43
   3  -5  -1   87.81    3.66
  -3  -5   1   90.89    3.25
  -3  -5   1   85.25    3.37
   3  -5  -1   85.11    3.13
  -3  -5   1   85.08    3.71
   3  -5  -1   92.34    3.61
   3  -5  -1   92.89    3.74
   3  -5  -1   87.90    3.79
  -3  -5   1   83.36    3.22
  -3  -5   1   88.07    3.87
   3   5   0   25.36    2.48
  -3   5   0   26.66    2.15
  -3   5   0   24.85    1.86
  -3   5   0   29.39    2.14
   3   5   0   26.23    2.12
  -3   5   0   23.86    1.55
   3   5   0   24.75    1.70
  -3   5   0   27.09    1.62
   3   5   0   24.31    1.61
   3  -5   0   26.69    2.04
  -3  -5   0   26.00    1.80
  -3  -5   0   27.75    1.88
  -3  -5   0   28.56    1.83
  -3  -5   0   24.16    1.99
   3  -5   0   29.15    1.90
   3  -5   0   26.79    1.79
  -3  -5   0   26.91    2.99
   3  -5   0   27.77    1.52
   3  -5   0   29.05    2.08
  -3   5  -1    1.93    0.64
   3   5   1    2.61    0.95
   3   5   1    2.24    1.00
   3   5   1    0.28    0.73
  -3   5  -1    1.95    0.60
   3   5   1    3.04    1.01
  -3   5  -1    1.48    0.87
  -3   5  -1    3.21    0.88
   3   5   1    2.60    0.99
   3  -5   1    1.46    1.01
  -3  -5  -1    0.73    0.59
   3  -5   1    1.37    0.95
  -3  -5  -1    1.06    0.87
  -3  -5  -1    3.10    1.06
  -3  -5  -1    2.48    0.96
   3  -5   1    3.45    1.00
  -3  -5  -1    3.77    1.18
   3  -5   1    2.32    0.71
   3  -5   1    2.27    0.84
   3   5   2    7.98    1.52
   3   5   2    7.98    1.54
   3   5   2    6.15    1.44
   3   5   2    5.10    1.27
   3   5   2    7.09    1.36
  -3  -5  -2    3.72    1.17
  -3  -5  -2    5.79    1.63
   3  -5   2    8.57    1.00
   3  -5   2    4.40    0.93
  -3  -5  -2    4.90    1.26
   3  -5   2   11.84    1.90
  -3  -5  -2    7.23    1.23
   3  -5   2    7.42    1.09
   3  -5   2    6.49    1.23
   3  -5   2    6.73    1.01
  -3  -5  -2    9.66    1.86
   3   5   3    3.51    0.88
   3   5   3    4.74    1.30
   3   5   3    6.04    1.45
   3   5   3    7.15    1.55
  -3  -5  -3    5.35    1.42
   3  -5   3    6.81    1.14
  -3  -5  -3    4.26    1.29
  -3  -5  -3    4.86    1.26
  -3  -5  -3    5.04    1.33
  -3  -5  -3    6.74    1.40
   3  -5   3    6.29    1.32
   3  -5   3    8.92    0.93
   3  -5   3    7.73    1.31
   3  -5   3    6.23    1.53
   3  -5   3    8.03    1.19
   3   5   4    0.03    1.02
   3   5   4    0.85    0.90
   3   5   4    3.55    1.31
   3  -5   4    0.89    0.66
  -3  -5  -4    2.54    1.31
   3  -5   4   -0.23    0.88
   3  -5   4    1.88    0.76
  -3  -5  -4    0.32    0.91
   3  -5   4    0.01    0.74
  -3  -5  -4    1.42    0.89
  -3  -5  -4    1.41    1.12
   3  -5   4    1.15    0.85
  -3  -5  -4    1.13    1.16
   3   5   5    1.13    1.20
   3   5   5    2.88    1.25
   3   5   5    1.84    0.97
  -3  -5  -5    3.49    1.57
  -3  -5  -5    2.74    1.11
   3  -5   5    2.46    1.09
   3  -5   5    0.67    1.07
  -3  -5  -5    1.29    1.06
   3  -5   5    2.47    1.05
   3  -5   5    3.03    1.00
  -3  -5  -5    0.88    1.18
   3   5   6    2.08    0.97
   3   5   6    1.33    1.33
   3   5   6    1.72    1.36
  -3  -5  -6    1.94    1.24
  -3  -5  -6    1.93    1.80
   3  -5   6    1.86    1.09
  -3  -5  -6    1.61    1.34
   3  -5   6    0.95    1.20
   3  -5   6    2.81    1.14
  -3  -5  -6    0.53    1.09
  -3   6   5   -1.04    1.02
  -3  -6   5   -0.32    0.96
   3  -6  -5    1.44    1.29
  -3  -6   5   -0.68    0.82
   3  -6  -5    0.41    1.22
  -3   6   4    1.74    1.07
  -3   6   4    0.36    1.00
   3  -6  -4    2.06    0.81
   3  -6  -4    1.69    1.11
   3  -6  -4    0.55    1.15
   3  -6  -4    0.66    1.27
  -3  -6   4    0.11    0.86
  -3  -6   4   -0.09    0.83
   3  -6  -4    1.60    1.35
  -3  -6   4   -0.19    0.81
  -3   6   3    0.35    1.10
  -3   6   3   -0.36    0.80
  -3   6   3   -0.28    0.87
   3   6  -3    0.25    1.09
  -3  -6   3   -0.37    0.63
   3  -6  -3    0.11    1.09
  -3  -6   3   -0.39    0.85
  -3  -6   3    0.10    0.66
   3  -6  -3   -1.17    0.67
   3  -6  -3    2.24    1.10
   3  -6  -3   -0.54    0.98
  -3  -6   3   -1.00    0.72
   3  -6  -3    0.53    1.15
  -3  -6   3    0.69    0.80
  -3   6   2    9.66    1.89
  -3   6   2    5.73    1.31
  -3   6   2    6.24    1.29
   3   6  -2    7.03    1.75
   3  -6  -2    6.72    1.38
  -3  -6   2    4.13    1.08
  -3  -6   2    6.24    1.24
  -3  -6   2    5.26    1.32
   3  -6  -2    4.91    1.23
   3  -6  -2    9.85    1.88
   3  -6  -2    4.12    1.15
   3  -6  -2    6.67    1.46
  -3  -6   2    9.11    1.57
  -3   6   1    3.53    1.39
   3   6  -1    3.27    0.98
   3   6  -1    2.29    0.94
   3   6  -1    1.70    0.74
  -3   6   1    2.09    0.76
   3  -6  -1    3.07    1.05
   3  -6  -1    4.68    1.10
  -3  -6   1    2.23    1.00
   3  -6  -1    3.69    1.13
   3  -6  -1    3.82    1.45
  -3  -6   1    2.66    1.11
   3  -6  -1    0.93    0.98
  -3  -6   1    0.73    1.02
   3   6   0    4.61    1.07
   3   6   0    4.55    1.13
  -3   6   0    3.87    1.15
  -3   6   0    4.07    1.23
   3   6   0    3.26    1.10
  -3   6   0    4.99    0.92
  -3   6   0    3.32    0.87
   3  -6   0    4.71    1.00
   3  -6   0    4.23    1.43
   3  -6   0    2.25    1.01
   3  -6   0    5.21    1.48
  -3  -6   0    3.97    1.27
  -3  -6   0    4.53    1.19
  -3  -6   0    3.77    1.34
   3   6   1    1.31    1.25
   3   6   1   -0.68    0.70
  -3   6  -1    0.32    0.59
  -3   6  -1    1.41    0.83
  -3   6  -1    1.46    1.03
  -3  -6  -1   -0.14    1.02
   3  -6   1   -0.09    0.66
  -3  -6  -1    0.33    1.05
   3  -6   1    0.00    0.84
   3  -6   1    0.62    0.95
  -3  -6  -1   -0.21    0.81
  -3  -6  -1    1.23    1.01
   3  -6   1    2.54    1.08
   3   6   2   32.87    2.38
   3   6   2   31.21    2.49
   3   6   2   26.55    2.23
   3  -6   2   28.77    1.91
   3  -6   2   31.54    1.89
   3  -6   2   34.14    1.99
  -3  -6  -2   31.88    2.38
  -3  -6  -2   30.30    2.60
   3  -6   2   31.47    2.39
   3  -6   2   28.69    1.75
  -3  -6  -2   31.97    2.52
  -3  -6  -2   30.74    2.31
  -3  -6  -2   30.29    2.40
   3   6   3    2.86    1.21
   3   6   3    0.33    1.09
   3   6   3    2.26    1.25
  -3  -6  -3    0.58    1.10
  -3  -6  -3    3.32    1.23
   3  -6   3    0.74    0.77
  -3  -6  -3    2.19    1.41
  -3  -6  -3    2.07    1.07
   3  -6   3    0.97    0.99
  -3  -6  -3    1.46    1.26
   3  -6   3    1.52    0.84
   3  -6   3    2.89    0.88
   3   6   4    1.88    1.35
   3   6   4    2.68    1.17
   3  -6   4    1.97    1.00
   3  -6   4    1.15    1.01
  -3  -6  -4    2.48    1.53
   3  -6   4   -0.53    0.90
   3  -6   4    5.01    1.06
  -3  -6  -4    1.88    1.35
  -3  -6  -4    4.27    1.15
  -3  -6  -4    3.25    1.42
   3   6   5   -0.62    0.89
   3   6   5   -1.60    1.04
   3  -6   5    2.28    1.14
  -3  -6  -5    2.20    0.98
  -3  -6  -5    1.12    1.30
  -3  -6  -5    2.77    1.31
  -3  -6  -5    0.61    1.05
   3  -6   5    0.32    0.85
   3  -6   5    2.35    1.43
  -3   7   4    2.15    1.08
   3  -7  -4   -0.76    0.95
  -3  -7   4   -0.32    0.67
  -3  -7   4    0.73    0.66
   3  -7  -4   -0.69    1.16
  -3  -7   4    0.31    0.65
  -3  -7   4    1.00    1.37
   3  -7  -4    0.46    1.11
   3  -7  -4    0.06    0.68
  -3   7   3    0.32    0.95
  -3   7   3   -0.74    1.04
   3   7  -3    2.32    2.01
  -3   7   3   -1.06    1.07
   3  -7  -3    1.82    1.37
  -3  -7   3    1.41    0.89
  -3  -7   3    1.05    1.03
   3  -7  -3   -1.28    1.20
  -3  -7   3    0.02    0.93
  -3  -7   3    0.46    0.81
   3  -7  -3    0.81    0.99
  -3  -7   3    0.14    0.70
   3  -7  -3   -0.05    1.11
  -3   7   2    0.26    1.13
  -3   7   2    0.21    1.13
   3   7  -2    0.41    1.00
  -3   7   2   -0.90    0.81
  -3  -7   2    0.18    0.84
  -3  -7   2   -0.44    0.93
  -3  -7   2    0.80    1.23
   3  -7  -2    1.98    0.99
   3  -7  -2    1.39    1.67
  -3  -7   2    1.43    0.88
   3  -7  -2    1.04    1.26
   3  -7  -2    2.07    1.38
  -3   7   1    4.74    1.13
   3   7  -1    2.70    1.23
   3   7  -1    6.58    1.08
  -3   7   1    6.45    1.66
   3   7  -1    4.38    1.29
  -3   7   1    3.65    1.02
  -3  -7   1    4.09    1.30
  -3  -7   1    7.92    1.58
  -3  -7   1    4.93    1.38
   3  -7  -1    4.09    1.16
   3  -7  -1    3.15    1.25
   3  -7  -1    3.83    1.18
   3  -7  -1    6.01    1.21
  -3  -7   1    2.48    1.37
  -3   7   0    8.33    1.20
   3   7   0    9.52    1.46
  -3   7   0    5.57    1.59
   3   7   0    9.10    2.07
  -3   7   0   10.64    1.45
   3   7   0    9.18    1.55
   3  -7   0    7.15    1.48
  -3  -7   0    8.47    1.60
   3  -7   0    5.03    1.39
  -3  -7   0    5.30    1.44
  -3  -7   0    9.66    2.02
   3  -7   0    9.53    1.42
  -3  -7   0    6.51    1.50
   3  -7   0    5.14    1.62
  -3   7  -1    4.47    0.89
   3   7   1    2.54    1.22
   3   7   1    3.26    1.21
   3   7   1    2.01    1.00
  -3  -7  -1    2.72    1.35
  -3  -7  -1    5.05    1.46
  -3  -7  -1    1.04    1.01
   3  -7   1    5.89    1.39
   3  -7   1    2.24    1.27
   3  -7   1    3.71    1.30
  -3  -7  -1    2.40    1.49
   3  -7   1    5.77    1.14
   3   7   2    2.96    1.55
   3   7   2    0.55    0.97
   3   7   2    4.28    1.29
  -3  -7  -2    0.55    1.01
   3  -7   2    2.91    1.12
   3  -7   2    2.13    1.12
   3  -7   2    1.79    0.91
  -3  -7  -2    2.30    1.11
   3  -7   2    2.28    0.95
  -3  -7  -2    2.12    1.21
   3  -7   2    2.58    0.88
   3   7   3    1.53    0.97
   3   7   3    4.87    1.70
   3  -7   3    5.56    1.08
   3  -7   3    4.29    1.20
  -3  -7  -3    0.90    1.19
   3  -7   3    1.86    1.16
  -3  -7  -3    6.01    1.94
  -3  -7  -3    3.46    1.50
  -3  -7  -3    1.32    1.10
   3  -7   3    2.87    1.11
   3   7   4   -0.08    0.96
   3   7   4   -0.04    0.92
  -3  -7  -4    1.81    1.15
   3  -7   4    2.50    1.13
  -3  -7  -4    3.14    1.45
   3  -7   4    1.32    1.35
  -3  -7  -4    0.89    1.41
   3  -7   4    0.70    0.73
  -3  -7  -4    2.01    1.61
   3  -7   4    0.83    0.69
   3  -7   4    2.09    1.05
  -3   8   2    3.03    1.24
   3   8  -2    1.94    1.39
  -3  -8   2    1.48    0.98
  -3  -8   2    2.17    1.32
   3  -8  -2    4.34    1.81
  -3  -8   2    2.99    1.45
   3  -8  -2    5.96    1.64
   3  -8  -2    3.80    1.25
  -3  -8   2    2.90    1.09
   3   8  -1    0.52    1.26
  -3   8   1    2.36    0.97
  -3   8   1    1.11    1.02
   3   8  -1    1.16    1.10
  -3  -8   1    3.79    1.57
  -3  -8   1    2.23    1.20
   3  -8  -1    2.07    1.18
  -3  -8   1    2.62    1.11
   3  -8  -1    0.64    1.30
   3  -8  -1    1.05    0.97
  -3  -8   1    0.17    1.10
   3  -8  -1    3.50    1.12
  -3   8   0    0.07    0.66
   3   8   0   -0.06    1.06
   3   8   0    1.94    0.95
  -3   8   0    0.27    0.72
   3  -8   0   -0.25    0.95
  -3  -8   0    0.57    0.92
   3  -8   0    0.80    0.88
  -3  -8   0   -0.08    1.13
   3  -8   0    0.85    1.50
   3  -8   0    1.29    0.99
  -3  -8   0    1.30    1.10
  -3  -8   0    0.74    0.97
  -3   8  -1    1.87    1.01
   3   8   1    1.02    0.99
   3   8   1   -0.10    1.04
  -3  -8  -1    2.44    1.52
   3  -8   1    1.64    1.29
  -3  -8  -1    0.47    1.42
   3  -8   1    1.03    1.00
  -3  -8  -1    0.03    0.97
  -3  -8  -1   -0.01    0.89
   3  -8   1    2.01    0.92
   3  -8   1    1.06    1.04
   3  -8   1    1.94    0.69
   3   8   2    3.16    1.38
   3   8   2    4.57    1.54
   3  -8   2   10.86    1.77
  -3  -8  -2    2.25    1.22
   3  -8   2    6.74    1.82
  -3  -8  -2    4.59    1.45
   3  -8   2    6.39    1.04
  -3  -8  -2    5.08    1.64
  -4   0   8   11.54    1.87
  -4   0   8    7.72    1.59
   4   0  -8    7.75    2.08
  -4   0   7   -0.82    0.72
   4   0  -7   -1.48    0.85
   4   0  -7    1.29    0.58
  -4   0   7    1.16    0.95
   4   0  -7   -0.27    0.90
   4   0  -6   29.08    2.27
  -4   0   6   25.63    2.25
   4   0  -6   26.76    1.51
  -4   0   6   31.49    2.00
   4   0  -6   32.15    2.58
  -4   0   6   29.08    1.90
  -4   0   5    0.10    0.68
   4   0  -5    0.74    0.50
   4   0  -5   -0.59    0.55
  -4   0   5    1.48    0.88
  -4   0   5   -0.60    0.58
   4   0  -5   -0.01    0.80
   4   0  -5   -0.69    0.47
  -4   0   5   -0.05    0.59
   4   0  -4   37.42    2.26
  -4   0   4   37.25    1.81
   4   0  -4   39.16    2.13
  -4   0   4   39.94    2.27
   4   0  -4   40.13    1.66
  -4   0   4   37.62    1.82
  -4   0   4   40.77    2.10
   4   0  -4   36.76    1.60
  -4   0   3    0.04    0.56
  -4   0   3    0.13    0.44
   4   0  -3    0.75    0.45
   4   0  -3    0.50    0.68
  -4   0   3    0.48    0.61
   4   0  -3   -0.21    0.39
  -4   0   3   -0.22    0.45
   4   0  -3    1.17    0.70
   4   0  -2    7.79    0.71
  -4   0   2    9.67    1.06
  -4   0   2    7.89    0.74
   4   0  -2    9.61    0.94
   4   0  -2    8.66    0.75
   4   0  -2    8.95    1.07
  -4   0   2    8.82    0.96
  -4   0   2    6.94    0.79
  -4   0   1    0.03    0.34
   4   0  -1   -0.07    0.37
  -4   0   1   -0.18    0.34
  -4   0   1    0.02    0.35
   4   0  -1    0.06    0.40
  -4   0   1    0.19    0.32
   4   0  -1    0.39    0.37
  -4   0   1    0.15    0.37
   4   0  -1   -0.62    0.31
   4   0   0   22.34    0.98
  -4   0   0   23.89    0.95
   4   0   1   -0.31    0.29
  -4   0  -1    0.39    0.31
   4   0   1    0.11    0.43
  -4   0  -1   -0.49    0.39
   4   0   1    0.21    0.25
  -4   0  -1    0.77    0.28
   4   0   1   -0.05    0.30
   4   0   1    1.07    0.45
  -4   0  -1    0.50    0.42
   4   0   2    4.30    0.70
  -4   0  -2    4.07    0.68
  -4   0  -2    3.53    0.56
   4   0   2    3.10    0.79
  -4   0  -2    3.79    0.57
   4   0   2    3.55    0.63
  -4   0  -2    2.65    0.75
   4   0   2    3.33    0.60
  -4   0  -2    3.97    0.60
   4   0   2    3.89    0.58
  -4   0  -3    0.31    0.42
   4   0   3    0.42    0.51
   4   0   3   -0.18    0.47
  -4   0  -3    0.49    0.47
  -4   0  -3   -0.13    0.45
   4   0   3    1.05    0.66
  -4   0  -3   -0.59    0.61
  -4   0  -3    0.57    0.46
   4   0   3   -0.05    0.47
   4   0   4   17.47    1.30
   4   0   4   16.65    1.27
   4   0   4   15.45    1.16
   4   0   4   15.27    1.27
  -4   0  -4   16.74    1.13
  -4   0  -4   16.43    1.10
  -4   0  -4   18.12    1.60
   4   0   4   17.84    1.59
  -4   0  -4   19.56    1.35
  -4   0  -4   18.16    1.12
   4   0   5    0.33    0.71
  -4   0  -5   -0.41    0.65
   4   0   5   -0.13    0.58
   4   0   5   -0.80    0.55
   4   0   5    1.00    0.76
   4   0   5   -0.16    0.57
  -4   0  -5   -0.02    0.82
  -4   0  -5   -0.14    0.46
   4   0   6   -0.22    0.71
   4   0   6    0.79    0.74
  -4   0  -6   -0.11    0.77
   4   0   6   -0.02    0.56
  -4   0  -6    1.11    1.10
  -4   0  -6    0.03    0.50
   4   0   6   -0.47    0.81
   4   0   6   -0.24    0.74
  -4   0  -7   -0.45    1.04
   4   0   7    0.76    0.70
  -4   0  -7    0.79    0.58
   4   0   7    0.25    0.84
  -4   0  -7   -0.04    0.79
   4   0   7   -0.24    0.47
   4   0   7   -1.57    0.83
   4   0   8    3.16    1.13
  -4   0  -8   -0.44    0.91
  -4   0  -8    1.32    1.24
   4   0   8    1.37    1.04
   4   1  -8    3.43    2.37
  -4   1   8    2.39    1.29
  -4   1   8    1.73    0.93
   4   1  -8   -2.22    0.95
   4  -1  -8   -0.55    1.15
   4  -1  -8    0.34    0.88
  -4  -1   8    0.72    0.91
   4  -1  -8   -1.67    0.76
  -4  -1   8   -0.52    0.78
   4   1  -7   13.62    2.03
  -4   1   7   12.45    1.90
   4   1  -7   13.47    2.39
  -4   1   7   11.98    2.17
   4  -1  -7   15.33    1.38
  -4  -1   7   12.81    1.44
   4  -1  -7   17.47    2.66
   4  -1  -7   11.08    1.95
  -4  -1   7   16.59    1.87
  -4   1   6    0.81    0.75
  -4   1   6    0.54    0.76
   4   1  -6    0.46    0.86
   4   1  -6    0.38    1.06
  -4  -1   6    0.67    0.49
   4  -1  -6    0.15    0.63
   4  -1  -6    0.82    0.96
  -4  -1   6    0.45    0.65
  -4  -1   6   -0.03    0.65
   4  -1  -6   -1.45    0.91
  -4  -1   6   -0.63    0.67
  -4   1   5    0.99    0.81
  -4   1   5    0.07    0.63
   4   1  -5    0.78    0.81
  -4   1   5    2.01    0.97
  -4   1   5    0.60    1.40
   4   1  -5    1.55    0.94
  -4  -1   5    0.18    0.56
   4  -1  -5    0.37    0.55
  -4  -1   5   -0.23    0.58
   4  -1  -5    1.16    0.95
  -4  -1   5    1.30    0.51
   4  -1  -5    0.58    0.57
  -4  -1   5   -0.31    0.63
  -4  -1   5    0.66    0.45
  -4  -1   5    1.01    0.89
   4  -1  -5    0.16    0.66
  -4   1   4    2.63    0.76
   4   1  -4    3.99    1.03
  -4   1   4    4.15    1.06
   4   1  -4    2.68    0.82
  -4   1   4    1.76    0.90
  -4   1   4    3.79    1.10
  -4  -1   4    2.52    0.75
   4  -1  -4    3.28    0.96
  -4  -1   4    2.18    0.88
  -4  -1   4    3.39    0.67
   4  -1  -4    3.23    0.78
  -4  -1   4    3.72    0.71
  -4  -1   4    2.71    0.66
   4  -1  -4    3.82    1.09
   4  -1  -4    2.19    0.71
  -4  -1   4    3.69    0.65
   4   1  -3   25.00    1.68
  -4   1   3   26.40    1.51
  -4   1   3   25.31    1.53
   4   1  -3   24.84    1.55
   4   1  -3   24.99    1.26
  -4   1   3   23.87    1.58
  -4   1   3   27.09    1.66
  -4  -1   3   24.48    1.14
  -4  -1   3   23.52    1.12
   4  -1  -3   25.09    1.63
  -4  -1   3   28.49    1.72
   4  -1  -3   25.44    1.45
  -4  -1   3   22.94    1.22
   4  -1  -3   24.40    1.67
  -4  -1   3   22.50    1.47
   4   1  -2  103.51    3.10
  -4   1   2  108.11    3.36
  -4   1   2  105.81    3.28
  -4   1   2  105.67    3.31
  -4   1   2  106.78    3.29
   4   1  -2  106.83    3.35
  -4  -1   2  111.00    3.33
   4  -1  -2  112.67    3.31
   4  -1  -2  106.36    3.34
   4  -1  -2  102.81    3.34
  -4  -1   2  106.14    2.85
  -4  -1   2  105.92    3.41
   4  -1  -2  105.64    3.26
  -4  -1   2  102.74    3.08
  -4  -1   2  108.73    2.85
   4   1  -1  888.30   20.43
   4   1  -1  864.10   20.72
   4  -1  -1  819.79   20.73
  -4  -1   1  887.31   20.73
   4  -1  -1  915.90   20.78
  -4   1   0    3.22    0.55
   4   1   0    2.68    0.49
  -4   1   0    2.18    0.46
   4   1   0    2.75    0.42
   4   1   0    1.81    0.36
   4   1   0    3.82    0.56
   4   1   0    2.90    0.58
  -4  -1   0    2.40    0.42
  -4  -1   0    1.76    0.50
   4  -1   0    2.26    0.40
  -4  -1   0    2.17    0.44
   4  -1   0    3.40    0.53
   4  -1   0    3.28    0.50
  -4  -1   0    2.33    0.42
   4  -1   0    2.40    0.44
  -4  -1   0    3.55    0.60
   4   1   1    2.49    0.57
   4   1   1    2.11    0.50
   4   1   1    2.27    0.60
  -4   1  -1    2.52    0.46
  -4   1  -1    3.05    0.41
  -4   1  -1    2.11    0.59
   4   1   1    2.85    0.65
  -4   1  -1    3.48    0.42
   4   1   1    3.25    0.69
   4  -1   1    2.23    0.40
  -4  -1  -1    2.05    0.58
   4  -1   1    3.07    0.40
  -4  -1  -1    3.02    0.66
  -4  -1  -1    2.54    0.55
   4  -1   1    1.82    0.57
  -4  -1  -1    2.39    0.67
   4  -1   1    3.79    0.42
   4  -1   1    3.29    0.47
  -4  -1  -1    4.79    0.76
  -4   1  -2    4.15    0.56
   4   1   2    4.76    0.71
   4   1   2    6.55    1.03
   4   1   2    3.47    0.85
  -4   1  -2    5.20    0.81
   4   1   2    3.80    0.74
  -4   1  -2    2.81    0.63
   4   1   2    4.27    0.86
  -4  -1  -2    3.03    0.73
   4  -1   2    3.16    0.66
   4  -1   2    3.90    0.71
   4  -1   2    3.93    0.55
   4  -1   2    4.38    0.51
  -4  -1  -2    4.38    0.73
  -4  -1  -2    5.85    0.86
  -4  -1  -2    2.71    0.65
   4  -1   2    4.24    0.50
  -4  -1  -2    5.49    0.74
   4   1   3   44.38    2.03
   4   1   3   44.96    2.02
   4   1   3   45.54    1.82
  -4   1  -3   44.62    1.79
  -4   1  -3   44.67    2.12
   4   1   3   46.57    2.25
   4  -1   3   44.34    1.76
  -4  -1  -3   45.58    2.25
  -4  -1  -3   47.20    1.98
   4  -1   3   43.85    1.61
  -4  -1  -3   47.67    1.82
   4  -1   3   47.10    1.98
   4  -1   3   46.10    2.12
  -4  -1  -3   49.88    2.05
   4  -1   3   45.75    1.61
   4   1   4   27.51    1.71
   4   1   4   26.08    1.39
   4   1   4   28.89    1.70
  -4   1  -4   27.02    1.84
   4   1   4   24.25    1.65
  -4   1  -4   27.77    1.55
   4   1   4   27.52    1.93
   4  -1   4   25.71    1.54
  -4  -1  -4   25.36    1.88
  -4  -1  -4   28.51    1.70
   4  -1   4   23.93    1.77
  -4  -1  -4   26.80    1.57
  -4  -1  -4   26.80    1.56
  -4  -1  -4   25.53    1.31
   4  -1   4   24.11    1.45
   4  -1   4   25.79    1.31
   4  -1   4   25.60    1.31
   4   1   5    8.82    1.44
   4   1   5   12.40    1.62
   4   1   5   10.33    1.02
  -4   1  -5   10.92    1.37
   4   1   5   11.80    1.52
   4   1   5   13.17    1.64
  -4   1  -5   17.37    2.08
  -4  -1  -5   12.30    1.60
  -4  -1  -5   15.70    2.04
   4  -1   5   11.86    1.49
   4  -1   5    9.45    1.05
  -4  -1  -5   11.06    0.97
   4  -1   5    9.36    1.07
  -4  -1  -5   12.99    1.20
  -4  -1  -5   10.45    1.31
   4  -1   5    9.39    2.19
   4  -1   5   10.42    1.15
   4  -1   5   10.67    1.19
   4   1   6    0.90    0.60
  -4   1  -6   -0.71    0.95
   4   1   6    0.62    0.95
  -4   1  -6   -0.06    0.71
   4   1   6    0.91    0.92
   4   1   6   -0.04    0.76
   4  -1   6    0.00    0.73
   4  -1   6    0.42    0.63
  -4  -1  -6    0.75    1.11
   4  -1   6   -0.35    0.66
   4  -1   6    1.20    0.79
   4  -1   6   -0.67    0.72
  -4  -1  -6    0.93    0.88
  -4   1  -7   -0.06    0.91
  -4   1  -7    0.62    0.90
   4   1   7    0.17    0.82
   4   1   7    0.29    1.07
   4  -1   7    2.19    0.76
   4  -1   7   -0.17    0.75
   4  -1   7    0.30    0.85
  -4  -1  -7   -0.48    0.88
   4  -1   7    0.10    0.88
   4  -1   7   -0.56    0.98
  -4  -1  -7    0.11    1.10
  -4  -1  -7    0.25    0.65
   4   1   8    0.57    1.14
  -4   1  -8    0.08    1.04
  -4   1  -8    1.33    1.02
   4   1   8    2.79    1.17
   4  -1   8   -0.86    0.87
  -4  -1  -8    1.75    1.12
   4  -1   8    1.12    0.89
  -4  -1  -8   -1.03    0.95
  -4  -1  -8    0.51    0.70
   4  -1   8    0.56    0.92
  -4   2   7   -0.50    0.85
   4   2  -7    2.61    1.28
   4   2  -7   -1.34    0.70
  -4   2   7    2.35    1.15
  -4  -2   7   -0.57    0.61
   4  -2  -7    2.67    1.27
   4  -2  -7    1.32    1.29
  -4  -2   7    2.23    0.64
   4  -2  -7    0.64    0.68
  -4  -2   7    0.19    0.67
  -4   2   6   14.57    2.11
   4   2  -6   16.74    1.82
  -4   2   6   14.00    1.75
   4   2  -6   16.16    2.23
  -4  -2   6   12.89    1.14
  -4  -2   6   13.58    1.35
   4  -2  -6   11.69    1.62
   4  -2  -6   15.84    2.27
   4  -2  -6   14.27    2.15
  -4  -2   6   13.53    1.16
  -4  -2   6   12.99    1.24
  -4   2   5    1.78    1.08
  -4   2   5    1.66    0.90
  -4   2   5    2.08    0.96
   4   2  -5    0.00    0.69
  -4   2   5    0.32    0.61
   4   2  -5   -0.20    0.82
   4  -2  -5    0.27    0.91
   4  -2  -5    1.79    0.90
  -4  -2   5    0.93    0.54
   4  -2  -5    0.94    0.87
  -4  -2   5    0.35    0.58
  -4  -2   5    0.95    0.75
  -4  -2   5    0.95    0.56
  -4  -2   5    0.48    0.80
   4   2  -4    3.21    0.95
  -4   2   4    4.00    1.18
  -4   2   4    2.42    0.95
  -4   2   4    4.81    1.15
  -4   2   4    3.94    1.06
  -4  -2   4    1.53    0.75
   4  -2  -4    5.65    1.18
  -4  -2   4    4.04    0.82
   4  -2  -4    2.13    0.94
   4  -2  -4    4.73    1.09
  -4  -2   4    2.64    0.87
  -4  -2   4    3.53    1.04
   4  -2  -4    3.50    1.01
   4   2  -3   20.26    1.41
  -4   2   3   17.58    1.55
  -4   2   3   20.26    1.49
  -4   2   3   19.14    1.50
   4   2  -3   19.83    1.45
  -4   2   3   19.05    1.46
  -4  -2   3   21.34    1.73
   4  -2  -3   18.69    1.54
  -4  -2   3   20.26    1.44
   4  -2  -3   19.44    1.55
   4  -2  -3   19.71    1.47
  -4  -2   3   19.29    1.49
  -4   2   2    2.86    0.89
  -4   2   2    3.62    0.63
   4   2  -2    3.16    0.85
  -4   2   2    2.72    0.84
  -4   2   2    2.16    0.69
  -4   2   2    3.69    0.94
   4  -2  -2    5.24    1.04
  -4  -2   2    2.73    0.78
  -4  -2   2    3.48    0.47
   4  -2  -2    1.96    0.64
  -4  -2   2    2.75    0.73
  -4  -2   2    3.58    0.47
  -4  -2   2    3.14    0.82
  -4  -2   2    2.71    0.73
   4  -2  -2    2.52    0.61
   4  -2  -2    2.16    0.66
   4  -2  -2    3.47    0.79
  -4   2   1    6.77    0.92
   4   2  -1    4.72    0.53
   4   2  -1    4.87    0.96
   4   2  -1    5.33    0.58
  -4   2   1    4.22    0.82
  -4   2   1    6.48    0.99
   4   2  -1    3.67    0.71
  -4   2   1    4.61    0.85
  -4   2   1    4.35    0.63
  -4  -2   1    3.51    0.67
   4  -2  -1    4.89    0.86
   4  -2  -1    4.26    0.63
  -4  -2   1    4.29    0.84
   4  -2  -1    2.52    0.55
   4  -2  -1    3.82    0.72
  -4  -2   1    4.36    0.58
  -4  -2   1    6.49    0.70
   4  -2  -1    3.79    0.69
  -4  -2   1    5.27    0.82
   4   2   0    9.61    0.97
  -4   2   0    8.50    0.87
   4   2   0    8.82    0.95
  -4   2   0    8.16    0.48
   4   2   0    7.18    0.79
   4   2   0    9.60    0.89
  -4   2   0    7.76    0.82
  -4  -2   0   11.23    1.17
  -4  -2   0    9.14    1.03
   4  -2   0    7.02    0.50
   4  -2   0   10.71    1.04
  -4  -2   0    8.13    0.88
   4  -2   0    9.90    0.98
   4  -2   0    9.34    0.93
  -4  -2   0    9.43    0.97
  -4  -2   0   11.44    1.03
   4   2   1   63.55    2.31
  -4   2  -1   62.05    1.77
   4   2   1   62.00    2.30
   4   2   1   59.66    2.24
  -4   2  -1   58.28    1.77
  -4   2  -1   61.02    2.01
   4   2   1   57.35    2.22
   4   2   1   65.70    2.29
   4  -2   1   59.42    1.87
  -4  -2  -1   61.85    2.27
   4  -2   1   60.97    2.37
   4  -2   1   57.71    1.81
  -4  -2  -1   59.15    2.25
   4  -2   1   56.12    1.99
  -4  -2  -1   62.27    2.30
  -4  -2  -1   61.60    2.26
   4  -2   1   59.92    1.80
   4  -2   1   58.25    1.89
  -4  -2  -1   62.95    2.30
   4   2   2   30.81    1.71
  -4   2  -2   31.46    1.46
   4   2   2   32.76    1.67
   4   2   2   31.50    1.59
   4   2   2   31.12    1.75
   4  -2   2   31.16    1.45
  -4  -2  -2   31.87    1.69
  -4  -2  -2   31.98    1.72
   4  -2   2   32.14    1.11
  -4  -2  -2   29.13    1.73
   4  -2   2   32.25    1.41
  -4  -2  -2   31.63    1.57
  -4  -2  -2   34.01    1.73
   4  -2   2   32.81    1.78
   4  -2   2   30.97    1.69
   4  -2   2   32.99    1.42
  -4   2  -3   13.71    1.25
   4   2   3   18.80    1.47
   4   2   3   17.02    1.53
   4   2   3   18.28    1.48
   4   2   3   14.19    1.15
   4   2   3   13.78    1.35
   4  -2   3   14.67    1.24
   4  -2   3   16.28    1.36
  -4  -2  -3   14.98    1.39
   4  -2   3   17.22    1.12
  -4  -2  -3   17.26    1.39
  -4  -2  -3   15.71    1.50
  -4  -2  -3   16.74    1.46
   4  -2   3   16.37    1.36
  -4  -2  -3   17.15    1.24
  -4   2  -4    0.79    0.59
   4   2   4    0.37    0.65
   4   2   4    0.20    0.80
   4   2   4    0.77    0.57
   4   2   4    0.14    0.69
   4   2   4   -0.30    0.55
  -4   2  -4    1.52    0.76
  -4  -2  -4    0.69    0.79
   4  -2   4    2.10    0.83
  -4  -2  -4   -0.78    0.50
  -4  -2  -4    0.22    0.54
   4  -2   4    1.33    0.55
  -4  -2  -4    0.44    0.75
   4  -2   4    0.23    0.49
  -4  -2  -4   -0.64    0.70
   4  -2   4    1.42    0.63
  -4   2  -5    6.52    1.41
   4   2   5    7.01    0.98
  -4   2  -5    6.90    1.25
   4   2   5    5.06    1.40
   4   2   5    8.40    1.52
   4   2   5    7.82    1.39
   4  -2   5    8.17    1.26
   4  -2   5    5.98    1.53
  -4  -2  -5    7.72    0.99
   4  -2   5    8.11    0.98
  -4  -2  -5    8.54    1.50
   4  -2   5    6.13    0.85
  -4  -2  -5    5.85    1.05
   4  -2   5    9.57    1.51
  -4  -2  -5    6.96    1.47
   4  -2   5    8.16    1.41
   4   2   6    1.95    1.03
  -4   2  -6    1.33    0.84
   4   2   6   -0.42    0.81
   4   2   6   -0.81    0.81
  -4   2  -6    2.23    1.18
   4  -2   6    1.06    0.68
  -4  -2  -6    0.84    0.99
   4  -2   6    0.40    0.84
   4  -2   6    0.18    0.74
  -4  -2  -6    0.59    1.12
   4  -2   6    1.31    0.89
  -4  -2  -6    1.46    0.85
   4  -2   6    0.57    0.63
  -4  -2  -6    0.95    0.57
   4   2   7    0.64    1.25
  -4   2  -7   -0.03    0.77
  -4   2  -7    1.46    1.16
   4   2   7    0.13    0.89
   4  -2   7    0.11    0.70
   4  -2   7   -1.73    0.71
  -4  -2  -7    1.43    1.31
  -4  -2  -7    1.29    1.08
   4  -2   7    0.23    0.76
   4  -2   7   -0.41    0.64
  -4   3   7   10.06    1.95
  -4   3   7   10.96    2.19
   4   3  -7    8.58    1.82
   4  -3  -7    9.24    1.80
  -4  -3   7   13.60    1.36
  -4  -3   7    8.99    1.54
   4  -3  -7    4.76    2.13
  -4   3   6    2.94    1.21
   4   3  -6    3.18    1.32
  -4   3   6    2.00    1.20
   4  -3  -6    4.51    1.34
   4  -3  -6    1.84    1.30
  -4  -3   6    2.70    1.02
  -4  -3   6    3.63    1.12
   4  -3  -6    2.69    1.31
  -4   3   5    0.87    0.84
   4   3  -5   -0.33    0.71
  -4   3   5    1.90    1.06
  -4  -3   5   -0.38    0.74
  -4  -3   5    1.77    0.95
  -4  -3   5    1.77    0.92
   4  -3  -5   -0.96    0.85
  -4  -3   5    0.92    0.78
   4  -3  -5    0.74    1.03
   4  -3  -5    1.63    1.10
  -4   3   4    0.49    0.68
  -4   3   4    1.95    0.96
   4   3  -4    0.51    0.69
  -4   3   4    0.56    0.67
  -4   3   4    0.15    0.82
  -4  -3   4    0.02    0.60
   4  -3  -4    0.25    0.64
  -4  -3   4    1.07    0.77
  -4  -3   4    0.27    0.71
  -4  -3   4   -0.70    0.58
   4  -3  -4    0.02    0.45
   4  -3  -4    0.70    0.86
   4  -3  -4   -0.34    0.84
  -4   3   3    9.46    1.08
  -4   3   3    7.12    1.18
  -4   3   3    9.50    1.26
   4   3  -3   10.11    1.47
  -4   3   3    6.36    1.13
  -4   3   3    7.23    1.15
  -4  -3   3    8.30    1.20
   4  -3  -3   11.55    1.65
   4  -3  -3   12.14    1.60
   4  -3  -3   11.07    1.40
   4  -3  -3    8.14    0.89
  -4  -3   3   12.57    1.59
  -4  -3   3   11.60    1.50
  -4  -3   3   11.88    1.44
  -4   3   2   50.45    2.42
  -4   3   2   57.52    2.74
  -4   3   2   58.94    2.51
   4   3  -2   53.05    2.50
  -4   3   2   50.31    2.19
  -4  -3   2   54.22    2.50
   4  -3  -2   55.97    2.44
  -4  -3   2   58.35    2.47
  -4  -3   2   55.60    1.81
   4  -3  -2   52.69    2.52
  -4  -3   2   54.31    2.35
   4  -3  -2   48.72    2.48
   4  -3  -2   55.77    2.28
   4  -3  -2   52.04    2.19
  -4  -3   2   57.35    2.49
  -4  -3   2   52.70    1.78
  -4   3   1   19.38    1.41
  -4   3   1   18.41    1.33
  -4   3   1   16.35    1.08
   4   3  -1   21.16    1.03
  -4   3   1   14.28    1.28
   4   3  -1   18.09    1.33
  -4   3   1   17.04    1.40
   4   3  -1   19.54    1.01
   4  -3  -1   15.79    1.36
  -4  -3   1   20.21    1.16
  -4  -3   1   19.55    1.32
   4  -3  -1   15.46    1.31
  -4  -3   1   21.48    1.54
   4  -3  -1   14.48    1.06
   4  -3  -1   16.52    1.41
  -4  -3   1   21.25    1.19
   4  -3  -1   15.80    1.40
   4   3   0    8.01    1.03
  -4   3   0    5.47    0.58
   4   3   0    7.17    1.13
  -4   3   0    7.07    0.89
  -4   3   0    7.51    1.00
  -4   3   0    6.99    1.11
   4   3   0    4.24    0.85
   4   3   0    5.70    0.92
  -4   3   0    7.81    0.97
   4   3   0    5.99    0.88
  -4  -3   0    4.94    0.82
   4  -3   0    5.81    0.85
  -4  -3   0    7.66    1.09
  -4  -3   0    4.81    0.82
   4  -3   0    5.23    0.94
   4  -3   0    8.25    1.29
   4  -3   0    5.69    0.63
  -4  -3   0    7.44    1.17
  -4  -3   0    5.33    0.89
   4  -3   0    7.58    1.11
   4   3   1   57.70    2.43
  -4   3  -1   57.72    1.91
  -4   3  -1   59.48    1.88
   4   3   1   57.34    2.48
   4   3   1   55.62    2.35
   4   3   1   56.66    2.39
   4   3   1   56.54    2.36
   4  -3   1   57.47    2.08
   4  -3   1   56.23    1.86
  -4  -3  -1   59.95    2.44
  -4  -3  -1   56.93    2.45
  -4  -3  -1   60.22    2.50
   4  -3   1   54.30    2.23
   4  -3   1   56.98    1.87
   4  -3   1   59.44    2.05
   4  -3   1   60.02    2.60
  -4  -3  -1   57.12    2.38
  -4  -3  -1   57.32    2.40
   4   3   2   76.38    3.04
   4   3   2   72.45    3.49
   4   3   2   75.09    2.97
   4   3   2   78.64    3.06
   4   3   2   78.64    2.96
   4  -3   2   75.07    2.32
   4  -3   2   76.03    2.74
   4  -3   2   74.38    2.30
  -4  -3  -2   82.22    3.12
  -4  -3  -2   76.95    2.91
   4  -3   2   77.97    2.60
   4  -3   2   77.88    2.77
  -4  -3  -2   77.57    3.08
  -4  -3  -2   80.33    3.11
   4  -3   2   75.35    2.58
  -4  -3  -2   78.19    3.02
   4   3   3    7.59    1.31
   4   3   3    5.21    1.06
   4   3   3    5.17    1.11
   4   3   3    9.01    1.38
   4   3   3    6.73    1.07
   4  -3   3    6.08    1.12
  -4  -3  -3    9.58    1.63
  -4  -3  -3    9.34    1.22
   4  -3   3    8.09    1.40
  -4  -3  -3    5.57    1.07
   4  -3   3    7.23    1.08
  -4  -3  -3    4.31    1.04
  -4  -3  -3    7.26    1.16
   4  -3   3    7.62    1.11
   4  -3   3    8.64    0.99
   4   3   4   11.42    1.17
   4   3   4   11.07    1.47
   4   3   4   18.12    2.15
  -4   3  -4   12.58    1.55
   4  -3   4   11.00    1.17
  -4  -3  -4   10.97    1.24
  -4  -3  -4   13.00    1.48
   4  -3   4    9.41    1.56
   4  -3   4   13.40    1.28
   4  -3   4   13.11    1.60
  -4  -3  -4   14.80    1.99
  -4  -3  -4   10.43    1.57
   4  -3   4   11.61    1.38
  -4  -3  -4   13.79    1.78
  -4   3  -5   33.96    2.33
   4   3   5   36.23    1.88
   4   3   5   33.78    2.43
   4   3   5   37.88    2.54
   4   3   5   36.19    2.44
  -4  -3  -5   34.88    2.30
   4  -3   5   35.31    2.27
  -4  -3  -5   34.82    2.36
   4  -3   5   38.86    2.43
   4  -3   5   35.64    2.08
  -4  -3  -5   37.44    2.56
  -4  -3  -5   32.53    1.85
  -4  -3  -5   32.90    2.61
   4   3   6    1.95    1.34
  -4   3  -6    2.11    1.20
   4   3   6    1.64    0.72
   4   3   6    0.71    0.97
  -4  -3  -6    2.07    0.74
  -4  -3  -6    0.77    1.07
   4  -3   6    3.33    1.07
   4  -3   6    0.92    0.80
  -4  -3  -6    1.45    1.30
  -4  -3  -6    1.85    0.94
   4  -3   6    0.85    0.95
  -4   3  -7    3.49    1.48
   4   3   7    2.88    1.56
   4   3   7    2.91    1.25
  -4  -3  -7    2.90    1.28
  -4  -3  -7    3.14    1.10
   4  -3   7    2.88    1.15
  -4  -3  -7    2.35    1.51
   4  -3   7    2.11    1.14
  -4   4   7   -0.30    0.99
  -4   4   7    0.09    0.92
   4  -4  -7    1.57    0.95
  -4  -4   7    0.51    1.02
  -4  -4   7    1.09    1.10
   4  -4  -7    0.33    1.23
   4  -4  -7   -0.22    1.19
  -4   4   6    4.03    1.34
  -4   4   6    8.59    1.77
  -4  -4   6    5.71    1.79
  -4  -4   6    9.57    1.77
   4  -4  -6    7.75    1.89
   4  -4  -6   11.57    2.09
  -4  -4   6    8.27    1.73
  -4   4   5   -0.10    0.78
  -4   4   5    0.17    0.64
   4  -4  -5    1.96    1.33
   4  -4  -5    0.51    0.97
  -4  -4   5   -0.01    0.86
  -4  -4   5    0.20    0.87
  -4  -4   5    1.27    0.84
   4  -4  -5    2.06    0.71
   4  -4  -5    1.38    1.11
  -4   4   4    1.00    0.88
   4   4  -4    0.75    0.98
  -4   4   4    2.30    1.19
  -4   4   4    0.77    0.68
  -4   4   4    0.50    0.90
  -4   4   4    0.81    0.90
  -4  -4   4    1.54    0.95
   4  -4  -4    0.96    0.62
   4  -4  -4    0.24    0.91
  -4  -4   4    0.21    0.86
   4  -4  -4    1.25    0.96
   4  -4  -4    0.36    0.80
   4  -4  -4    0.63    1.03
  -4  -4   4    1.46    0.89
  -4  -4   4    0.43    0.71
  -4   4   3    0.24    0.65
  -4   4   3   -0.06    0.67
   4   4  -3   -0.11    0.77
  -4   4   3   -0.22    0.66
  -4   4   3    1.66    0.90
  -4   4   3   -0.46    0.68
   4  -4  -3    0.90    0.62
   4  -4  -3    0.01    0.84
  -4  -4   3    0.39    0.65
   4  -4  -3    0.60    0.60
  -4  -4   3    0.65    0.66
  -4  -4   3   -0.16    0.56
  -4  -4   3    0.53    0.68
   4  -4  -3    1.42    0.95
   4  -4  -3   -0.43    0.69
  -4  -4   3    0.66    0.79
  -4  -4   3    0.57    0.45
  -4   4   2    7.02    1.21
  -4   4   2    6.69    1.03
  -4   4   2    7.46    1.36
  -4   4   2    9.10    1.47
  -4   4   2   11.62    1.61
  -4  -4   2    8.85    0.97
  -4  -4   2    9.71    1.34
   4  -4  -2    9.31    1.63
  -4  -4   2    9.27    1.50
  -4  -4   2    6.22    1.12
   4  -4  -2    8.23    1.24
  -4  -4   2    9.64    1.02
  -4  -4   2    6.93    1.46
   4  -4  -2    8.35    1.46
   4  -4  -2    6.73    1.08
  -4   4   1    1.57    0.64
  -4   4   1    2.13    0.92
  -4   4   1    0.91    0.63
   4   4  -1   -0.09    0.82
   4   4  -1    0.53    0.53
   4   4  -1    2.35    0.86
   4   4  -1    0.19    0.50
  -4   4   1    0.39    0.65
  -4   4   1    0.54    0.64
   4   4  -1    1.40    0.64
   4  -4  -1    0.41    0.59
  -4  -4   1    1.36    0.71
  -4  -4   1    1.12    0.66
   4  -4  -1    1.27    0.89
  -4  -4   1    1.46    0.82
  -4  -4   1    1.05    0.67
   4  -4  -1    1.88    0.76
   4  -4  -1    1.75    0.62
   4  -4  -1    0.65    0.76
  -4  -4   1    1.20    0.83
   4   4   0   42.26    2.01
   4   4   0   47.48    2.54
  -4   4   0   45.20    2.04
  -4   4   0   48.38    1.76
   4   4   0   43.32    2.03
   4   4   0   48.62    2.22
  -4   4   0   50.92    2.58
  -4   4   0   53.53    2.10
   4   4   0   45.16    2.33
  -4   4   0   51.12    2.32
   4  -4   0   43.07    2.20
   4  -4   0   49.69    2.39
   4  -4   0   46.66    2.49
   4  -4   0   46.96    2.15
   4  -4   0   50.96    1.81
  -4  -4   0   47.16    2.19
  -4  -4   0   49.60    2.52
  -4  -4   0   48.46    2.27
  -4  -4   0   43.66    2.20
  -4  -4   0   45.93    2.40
  -4   4  -1    9.86    0.86
   4   4   1   11.16    1.56
   4   4   1   11.25    1.27
   4   4   1   11.83    1.29
   4   4   1   14.25    1.66
  -4   4  -1    9.81    0.88
   4   4   1   12.23    1.57
  -4   4  -1   11.53    1.15
   4  -4   1    9.33    0.86
  -4  -4  -1   13.85    1.70
  -4  -4  -1   12.09    1.34
  -4  -4  -1   11.77    1.28
   4  -4   1   12.64    1.39
  -4  -4  -1   11.96    1.36
   4  -4   1   11.38    1.28
  -4  -4  -1   11.04    1.27
   4  -4   1    8.91    1.01
   4   4   2   39.57    2.23
   4   4   2   37.87    2.19
   4   4   2   39.43    2.26
   4   4   2   36.87    2.16
   4   4   2   40.05    2.22
   4  -4   2   41.08    2.08
  -4  -4  -2   39.01    2.25
   4  -4   2   40.10    2.40
   4  -4   2   39.60    1.76
   4  -4   2   39.51    1.76
  -4  -4  -2   39.20    2.21
  -4  -4  -2   38.37    2.16
  -4  -4  -2   37.53    2.29
  -4  -4  -2   36.56    2.26
   4  -4   2   39.18    1.66
   4   4   3    3.33    1.06
   4   4   3    3.38    1.13
   4   4   3    4.06    1.08
   4   4   3    3.96    1.06
   4   4   3    1.44    1.10
  -4  -4  -3    3.57    1.15
   4  -4   3    2.04    1.08
   4  -4   3    3.27    0.84
  -4  -4  -3    3.63    1.16
  -4  -4  -3    2.92    1.13
   4  -4   3    3.99    0.93
   4  -4   3    3.83    0.89
   4  -4   3    4.60    1.37
  -4  -4  -3    5.21    1.09
  -4  -4  -3    2.62    1.09
   4  -4   3    3.45    0.84
   4   4   4    3.37    0.99
   4   4   4    5.22    1.26
   4   4   4    3.67    1.24
   4   4   4    2.33    1.08
   4   4   4    7.43    1.48
  -4  -4  -4    5.59    1.31
   4  -4   4    6.54    1.20
  -4  -4  -4    3.78    1.05
   4  -4   4    4.76    1.31
   4  -4   4    2.56    0.99
   4  -4   4    3.42    1.03
  -4  -4  -4    4.87    1.45
   4  -4   4    4.31    1.02
  -4  -4  -4    5.31    1.53
  -4  -4  -4    3.34    1.16
   4   4   5    1.81    0.91
   4   4   5    1.87    1.11
   4   4   5    1.21    1.29
  -4  -4  -5    2.06    1.13
  -4  -4  -5    4.87    1.43
  -4  -4  -5    0.48    0.91
   4  -4   5    1.23    0.94
   4  -4   5    2.53    1.04
  -4  -4  -5    1.53    1.12
  -4  -4  -5    1.88    1.33
   4  -4   5    1.67    0.85
   4  -4   5    1.79    1.20
   4  -4   5    3.01    0.99
   4   4   6    2.65    1.25
   4   4   6    1.68    0.90
   4   4   6    0.67    1.00
  -4  -4  -6    5.23    1.55
   4  -4   6    1.41    0.93
  -4  -4  -6    0.26    0.80
   4  -4   6    1.08    1.00
  -4  -4  -6    2.99    1.46
  -4  -4  -6    0.87    0.95
   4  -4   6    0.30    0.92
   4   4   7    4.21    1.17
   4   4   7    0.02    1.11
   4  -4   7   -0.01    0.90
  -4  -4  -7    1.56    1.46
  -4  -4  -7    1.39    1.34
   4  -4   7    1.21    1.03
  -4  -4  -7   -0.04    0.93
  -4   5   6    1.59    1.30
  -4   5   6    1.77    1.46
   4  -5  -6    0.51    1.13
  -4  -5   6    0.50    1.06
  -4  -5   6    1.20    1.15
   4  -5  -6    3.78    1.57
   4  -5  -6    2.34    1.59
  -4  -5   6    1.26    0.96
  -4   5   5    0.53    0.74
  -4   5   5    1.47    1.09
   4  -5  -5    2.13    1.19
  -4  -5   5    2.06    1.13
  -4  -5   5    2.09    1.17
   4  -5  -5    1.90    1.45
   4  -5  -5    4.59    0.96
  -4   5   4    1.79    1.00
   4   5  -4   -1.07    0.87
  -4   5   4   -0.36    0.63
  -4   5   4    0.12    0.79
   4  -5  -4    1.69    1.09
  -4  -5   4    0.51    0.87
  -4  -5   4    0.10    0.71
   4  -5  -4    0.38    0.98
   4  -5  -4   -0.26    0.80
   4  -5  -4    0.52    0.69
   4  -5  -4    1.56    1.13
  -4  -5   4    0.13    0.87
   4   5  -3    3.30    1.27
  -4   5   3    2.69    1.08
  -4   5   3    2.44    0.83
  -4   5   3    3.75    1.11
  -4   5   3    2.81    1.02
  -4  -5   3    3.80    1.23
   4  -5  -3    1.99    1.11
  -4  -5   3    1.99    0.67
   4  -5  -3    4.48    1.11
  -4  -5   3    0.80    0.70
  -4  -5   3    3.25    0.76
   4  -5  -3    2.05    1.18
   4  -5  -3    2.41    1.36
  -4  -5   3    3.58    1.04
  -4  -5   3    2.26    1.03
   4  -5  -3    3.41    1.31
  -4  -5   3    1.92    1.08
  -4   5   2    2.88    1.14
  -4   5   2    3.10    1.16
  -4   5   2    2.53    0.90
   4   5  -2    1.07    0.90
  -4   5   2    2.96    0.98
  -4   5   2    2.25    0.90
  -4  -5   2    1.69    0.89
  -4  -5   2    2.24    1.06
   4  -5  -2    1.93    1.01
   4  -5  -2    3.43    1.31
   4  -5  -2    2.68    0.92
  -4  -5   2    1.77    0.74
  -4  -5   2    1.94    0.84
  -4  -5   2    2.21    0.89
  -4  -5   2    1.32    0.72
   4  -5  -2    3.30    1.16
  -4   5   1    4.96    1.29
   4   5  -1    6.42    0.87
  -4   5   1    5.66    1.12
   4   5  -1    7.95    1.18
  -4   5   1    5.39    1.05
   4   5  -1    6.64    1.19
   4   5  -1    9.43    1.76
  -4   5   1    6.06    0.95
   4  -5  -1    5.21    1.05
   4  -5  -1    5.58    0.95
   4  -5  -1    6.15    1.47
   4  -5  -1    4.95    1.17
  -4  -5   1    7.69    1.31
  -4  -5   1    7.41    1.22
   4  -5  -1    3.72    1.05
  -4  -5   1    5.98    1.09
   4   5   0    1.55    0.73
   4   5   0    1.62    0.89
  -4   5   0   -0.48    0.63
   4   5   0    0.78    0.65
   4   5   0    0.09    0.69
  -4   5   0   -0.31    0.41
   4   5   0    0.43    0.69
  -4   5   0    0.56    0.58
  -4   5   0   -0.22    0.58
  -4   5   0    0.65    0.97
   4  -5   0    1.92    0.70
   4  -5   0   -0.20    0.81
   4  -5   0   -0.47    0.60
  -4  -5   0    0.00    0.71
  -4  -5   0    0.02    0.69
  -4  -5   0    1.32    0.74
   4  -5   0    0.91    0.80
   4  -5   0    0.36    0.67
  -4  -5   0    0.17    0.71
   4   5   1    0.37    0.68
  -4   5  -1    0.67    0.55
  -4   5  -1    0.43    0.62
  -4   5  -1   -0.42    0.40
  -4   5  -1   -0.84    0.75
   4   5   1   -0.42    0.62
   4   5   1   -0.27    0.52
   4   5   1    0.17    0.75
   4   5   1   -0.17    0.64
  -4  -5  -1    0.54    0.77
   4  -5   1   -0.11    0.52
  -4  -5  -1   -0.10    0.64
   4  -5   1    0.60    0.85
   4  -5   1   -0.09    0.61
  -4  -5  -1    0.30    0.89
  -4  -5  -1   -0.04    0.65
   4  -5   1   -0.17    0.62
   4  -5   1    0.49    0.76
  -4  -5  -1    0.52    0.71
   4   5   2   40.09    2.43
   4   5   2   43.53    2.52
   4   5   2   39.44    2.40
   4   5   2   41.74    2.56
   4   5   2   43.20    2.65
   4  -5   2   41.76    1.92
  -4  -5  -2   44.86    3.23
   4  -5   2   40.23    1.91
   4  -5   2   43.63    2.42
   4  -5   2   39.60    1.95
   4  -5   2   44.96    2.78
  -4  -5  -2   43.40    2.51
   4  -5   2   40.00    1.95
  -4  -5  -2   42.05    2.49
  -4  -5  -2   44.47    2.53
  -4  -5  -2   43.40    2.71
   4   5   3   37.18    2.57
   4   5   3   40.32    2.66
   4   5   3   43.50    2.69
   4   5   3   43.14    2.64
  -4  -5  -3   44.93    2.88
   4  -5   3   43.59    2.40
   4  -5   3   41.08    2.12
   4  -5   3   42.02    2.47
   4  -5   3   43.62    1.85
   4  -5   3   41.85    1.87
  -4  -5  -3   46.14    2.85
  -4  -5  -3   45.32    2.71
  -4  -5  -3   41.47    2.69
  -4  -5  -3   43.03    2.52
   4  -5   3   38.03    2.12
   4   5   4    3.88    1.20
   4   5   4    3.85    1.25
   4   5   4    2.64    1.17
  -4  -5  -4    3.84    1.45
  -4  -5  -4    1.67    1.11
   4  -5   4    3.00    0.98
   4  -5   4    1.95    1.00
  -4  -5  -4    4.59    1.24
  -4  -5  -4    2.26    1.29
   4  -5   4    2.82    1.23
   4  -5   4    4.85    1.28
   4  -5   4    4.03    1.06
  -4  -5  -4    1.98    0.92
   4   5   5    1.58    1.12
   4   5   5    3.90    1.22
   4   5   5    3.78    1.65
   4  -5   5    3.16    1.05
   4  -5   5    3.72    1.06
  -4  -5  -5    1.31    1.03
  -4  -5  -5    2.25    1.11
   4  -5   5    2.28    1.07
  -4  -5  -5    1.44    1.26
   4  -5   5    4.54    1.19
  -4  -5  -5    1.99    1.34
   4  -5   5    2.27    1.02
   4   5   6    4.32    1.41
   4   5   6    0.59    1.17
  -4  -5  -6    1.27    1.40
   4  -5   6    1.54    1.06
   4  -5   6    1.83    0.92
  -4  -5  -6   -1.44    1.09
   4  -5   6    0.82    0.98
  -4  -5  -6   -0.23    1.10
  -4  -5  -6    0.81    1.05
  -4   6   5    1.20    1.25
   4  -6  -5    1.81    1.36
  -4  -6   5    1.08    1.12
  -4  -6   5    0.05    0.85
   4  -6  -5    1.30    1.28
   4   6  -4    2.13    1.36
  -4   6   4   -0.76    0.90
  -4   6   4    0.73    1.02
   4  -6  -4    0.44    0.99
  -4  -6   4   -0.34    0.86
   4  -6  -4    1.57    1.48
   4  -6  -4    3.49    1.00
  -4  -6   4    1.66    1.00
   4  -6  -4    3.07    1.53
   4  -6  -4   -0.94    0.96
  -4   6   3   -0.89    0.91
  -4   6   3    1.57    1.08
  -4   6   3    0.63    1.01
   4   6  -3    0.38    1.05
  -4  -6   3    0.17    0.63
  -4  -6   3    0.35    0.96
   4  -6  -3    2.62    0.98
   4  -6  -3   -0.69    1.09
  -4  -6   3    1.01    0.69
   4  -6  -3    1.07    1.21
  -4  -6   3    0.39    0.75
   4  -6  -3   -1.36    0.82
   4  -6  -3    2.02    1.12
  -4  -6   3   -0.09    0.59
  -4   6   2    9.34    1.70
  -4   6   2   11.33    1.56
  -4   6   2   12.47    1.81
   4   6  -2    8.91    1.88
   4  -6  -2    9.51    1.45
  -4  -6   2   11.67    1.56
   4  -6  -2    9.45    1.90
   4  -6  -2    8.92    1.86
  -4  -6   2    8.83    1.56
  -4  -6   2   11.78    1.54
   4  -6  -2   10.82    1.75
   4  -6  -2    9.92    1.91
  -4  -6   2   10.91    1.94
   4   6  -1    1.92    0.71
  -4   6   1   -0.44    0.93
   4   6  -1    0.31    0.77
   4   6  -1    1.58    0.90
  -4   6   1    1.41    0.77
   4  -6  -1   -0.30    0.85
   4  -6  -1    1.21    0.89
   4  -6  -1    1.84    1.14
   4  -6  -1    1.89    0.84
   4  -6  -1    0.13    0.65
  -4  -6   1    1.70    0.92
  -4  -6   1    2.90    1.14
  -4  -6   1    1.46    0.97
  -4  -6   1    0.53    0.92
  -4   6   0   23.17    2.24
   4   6   0   20.67    1.80
   4   6   0   23.66    2.33
  -4   6   0   18.09    1.51
   4   6   0   19.99    1.60
  -4   6   0   21.86    1.95
  -4   6   0   18.69    1.34
   4  -6   0   19.58    1.76
   4  -6   0   18.03    1.85
  -4  -6   0   21.39    2.20
   4  -6   0   20.01    1.48
  -4  -6   0   20.26    1.83
  -4  -6   0   19.90    1.88
   4  -6   0   17.81    2.05
  -4  -6   0   18.26    1.89
   4   6   1    7.18    1.40
   4   6   1    5.14    1.30
  -4   6  -1    8.45    1.15
  -4   6  -1    4.14    1.08
  -4  -6  -1    8.37    1.64
   4  -6   1    6.11    1.03
  -4  -6  -1    6.12    1.41
   4  -6   1    8.13    1.63
   4  -6   1    4.36    1.14
  -4  -6  -1    5.02    1.34
  -4  -6  -1    4.68    1.60
   4  -6   1    4.65    1.21
   4   6   2   14.73    2.03
   4   6   2   15.82    1.87
   4   6   2   17.62    2.20
   4  -6   2   15.66    1.40
   4  -6   2   16.18    1.52
   4  -6   2   14.16    1.24
  -4  -6  -2   14.50    1.90
  -4  -6  -2   13.57    2.05
  -4  -6  -2   14.20    1.95
   4  -6   2   13.98    1.96
  -4  -6  -2   15.60    2.06
   4   6   3    0.83    1.15
   4   6   3    1.28    1.10
  -4  -6  -3    2.97    1.15
   4  -6   3    0.48    0.69
   4  -6   3    2.12    1.15
  -4  -6  -3    1.20    1.13
  -4  -6  -3    1.82    1.13
  -4  -6  -3    0.45    0.79
   4  -6   3    1.31    1.03
  -4  -6  -3    0.78    1.20
   4  -6   3    1.20    0.65
   4  -6   3    0.82    0.82
   4  -6   3   -0.73    0.62
   4   6   4    4.58    1.43
   4   6   4    3.43    1.31
   4  -6   4    1.68    1.13
  -4  -6  -4    2.73    1.22
   4  -6   4    2.93    1.25
  -4  -6  -4    1.90    1.33
   4  -6   4    2.41    0.94
   4  -6   4    2.63    0.88
  -4  -6  -4    2.93    1.33
  -4  -6  -4    3.52    1.13
  -4  -6  -4    2.37    1.98
   4   6   5    0.73    1.14
   4   6   5   -0.02    1.35
   4  -6   5    0.15    0.90
  -4  -6  -5    2.23    1.05
  -4  -6  -5    0.54    1.27
  -4  -6  -5   -0.95    1.23
   4  -6   5    2.90    1.00
   4  -6   5    0.31    0.78
  -4  -6  -5    0.88    1.35
   4  -6   5   -1.78    0.86
  -4   7   4    0.92    1.11
  -4  -7   4    0.35    0.69
   4  -7  -4    2.33    1.46
   4  -7  -4   -0.14    0.90
  -4  -7   4    1.14    0.96
   4  -7  -4    2.20    1.20
  -4  -7   4   -0.62    0.62
  -4  -7   4   -0.47    0.99
  -4   7   3    0.87    1.04
  -4   7   3   -1.92    0.95
   4   7  -3    0.86    1.36
  -4  -7   3    2.18    0.91
  -4  -7   3    0.23    1.03
   4  -7  -3    0.24    1.18
  -4  -7   3    0.07    1.03
   4  -7  -3    1.50    1.19
  -4  -7   3    1.21    0.89
   4  -7  -3    0.85    1.03
   4  -7  -3    0.99    0.96
   4   7  -2    3.42    1.68
  -4   7   2    1.94    0.96
  -4   7   2    2.08    1.26
  -4   7   2    2.11    1.28
  -4  -7   2    1.52    0.95
   4  -7  -2    3.68    2.10
  -4  -7   2    1.59    0.93
   4  -7  -2    2.30    1.32
  -4  -7   2    2.40    1.17
   4  -7  -2    2.18    1.02
   4  -7  -2    1.67    1.11
  -4  -7   2    2.77    1.19
  -4   7   1    3.13    1.08
   4   7  -1    1.78    1.06
  -4   7   1    3.11    0.87
   4   7  -1    2.82    0.72
  -4   7   1    2.45    1.28
   4   7  -1    3.68    1.10
   4  -7  -1    2.38    1.10
  -4  -7   1    3.83    1.21
  -4  -7   1    2.47    1.12
   4  -7  -1    2.40    1.34
  -4  -7   1    2.57    1.20
   4  -7  -1    3.29    1.30
   4  -7  -1    4.94    1.13
  -4  -7   1    4.62    1.32
   4   7   0    0.43    0.89
   4   7   0    2.48    0.92
  -4   7   0    1.26    0.66
   4   7   0    1.35    0.98
  -4   7   0    1.66    0.73
   4  -7   0    0.64    0.85
  -4  -7   0    1.10    0.97
  -4  -7   0    1.09    1.18
   4  -7   0    1.05    0.89
   4  -7   0    0.44    1.13
  -4  -7   0   -0.58    0.82
   4  -7   0    1.06    0.79
  -4  -7   0    0.61    1.23
   4   7   1   -0.32    0.90
  -4   7  -1    1.88    0.72
   4   7   1    1.28    0.99
   4   7   1    2.81    1.17
  -4  -7  -1    2.32    1.12
  -4  -7  -1   -0.30    1.23
   4  -7   1    0.94    0.92
  -4  -7  -1   -0.16    1.06
   4  -7   1    0.42    0.73
   4  -7   1    0.05    0.81
   4  -7   1    0.89    1.29
  -4  -7  -1    1.78    1.15
   4   7   2    1.87    0.98
   4   7   2   -0.53    1.11
  -4  -7  -2   -0.30    0.94
  -4  -7  -2   -0.63    1.11
   4  -7   2    0.68    0.78
   4  -7   2    0.95    0.61
   4  -7   2    3.13    1.29
  -4  -7  -2    0.61    1.07
   4  -7   2    1.60    0.95
  -4  -7  -2    0.53    1.14
   4   7   3   22.29    2.35
   4   7   3   19.32    2.19
  -4  -7  -3   21.92    2.93
   4  -7   3   18.34    1.69
   4  -7   3   15.31    2.31
   4  -7   3   13.75    1.59
   4  -7   3   20.59    1.62
   4  -7   3   18.07    1.61
  -4  -7  -3   21.92    2.34
  -4  -7  -3   20.17    2.30
   4  -7   3   18.44    2.51
  -4  -7  -3   20.34    3.03
   4   7   4    2.32    1.37
   4   7   4    2.37    1.47
  -4  -7  -4    2.88    1.69
  -4  -7  -4    3.00    1.33
   4  -7   4    0.70    0.93
   4  -7   4    0.95    0.96
  -4  -7  -4    4.60    1.46
  -4  -7  -4    1.49    1.17
   4  -7   4    1.42    1.38
   4  -7   4    1.93    0.83
   4  -7   4    4.01    0.97
   4   8  -2    1.48    1.40
  -4   8   2    2.86    1.12
  -4  -8   2    2.42    1.15
   4  -8  -2    3.19    1.28
   4  -8  -2    5.72    1.34
  -4  -8   2    3.12    1.13
  -4  -8   2    4.34    1.38
  -4  -8   2    2.28    1.46
   4  -8  -2    2.01    1.38
  -4   8   1    2.06    1.01
  -4   8   1    1.80    0.91
   4   8  -1   -1.27    0.81
  -4  -8   1    2.68    1.23
  -4  -8   1   -0.34    1.02
   4  -8  -1    0.44    1.27
  -4  -8   1    0.56    1.20
   4  -8  -1    1.20    0.95
   4  -8  -1    0.65    1.34
  -4  -8   1    0.32    0.97
   4  -8  -1   -0.18    0.87
   4   8   0    0.75    0.84
   4   8   0   -0.28    1.09
  -4   8   0    1.31    0.86
  -4   8   0    1.49    0.77
   4  -8   0    1.13    0.96
  -4  -8   0   -0.56    1.22
   4  -8   0    0.53    0.77
  -4  -8   0    0.24    0.99
  -4  -8   0    0.63    1.05
  -4  -8   0    1.30    1.17
   4  -8   0    0.67    1.38
   4  -8   0    0.08    0.87
  -4   8  -1    7.73    1.49
   4   8   1   10.80    1.82
   4   8   1    8.04    2.20
  -4  -8  -1    7.66    2.14
  -4  -8  -1   11.00    1.98
   4  -8   1    8.13    1.58
   4  -8   1    8.29    2.05
   4  -8   1    7.99    1.24
   4  -8   1    9.47    1.06
  -4  -8  -1   10.17    1.85
  -4  -8  -1    6.35    1.84
   4   8   2    1.88    1.36
   4   8   2    6.79    2.08
  -4  -8  -2    4.29    1.43
  -4  -8  -2    1.44    1.38
   4  -8   2    1.44    1.32
   4  -8   2    2.11    0.92
   4  -8   2    3.66    0.86
  -4  -8  -2    2.34    1.28
   4  -8   2    1.76    1.03
  -5   0   8    2.23    1.17
   5   0  -8    3.15    1.61
  -5   0   8    2.76    1.23
   5   0  -8    2.64    1.37
  -5   0   7    0.12    0.74
  -5   0   7    1.14    1.02
   5   0  -7   -0.11    0.54
   5   0  -7   -0.71    0.90
   5   0  -7    0.34    0.99
   5   0  -6   16.13    2.36
   5   0  -6   14.50    1.12
   5   0  -6   10.14    1.72
  -5   0   6   14.83    1.76
  -5   0   6   12.26    1.38
  -5   0   5    1.38    0.69
   5   0  -5   -0.57    0.47
   5   0  -5   -0.22    0.64
  -5   0   5    0.12    0.68
   5   0  -5    0.93    0.84
  -5   0   5    0.18    0.64
   5   0  -5    0.29    0.54
  -5   0   5    0.47    0.84
   5   0  -4   61.96    2.76
   5   0  -4   61.92    2.25
  -5   0   4   66.24    2.47
   5   0  -4   60.96    2.91
   5   0  -4   62.20    2.23
  -5   0   4   61.56    2.86
  -5   0   4   57.63    2.65
  -5   0   4   65.04    2.47
  -5   0   3    0.36    0.59
   5   0  -3   -0.53    0.54
   5   0  -3   -0.24    0.44
  -5   0   3   -0.17    0.47
  -5   0   3    0.34    0.59
   5   0  -3    0.04    0.58
   5   0  -3    0.37    0.46
   5   0  -2  159.81    4.63
   5   0  -2  160.41    4.28
  -5   0   2  157.27    4.34
   5   0  -2  156.13    4.28
  -5   0   2  160.91    4.36
   5   0  -2  163.06    4.59
  -5   0   2  162.70    4.55
  -5   0   2  163.34    4.63
  -5   0   1    0.59    0.39
   5   0  -1    0.00    0.37
  -5   0   1   -0.25    0.36
   5   0  -1   -0.02    0.34
   5   0  -1   -0.33    0.39
  -5   0   1    0.55    0.40
  -5   0   1    0.17    0.36
  -5   0   1    0.02    0.44
   5   0   0    2.03    0.34
  -5   0  -1    0.18    0.50
  -5   0  -1    0.43    0.26
   5   0   1    0.31    0.25
   5   0   1    0.67    0.45
   5   0   1    1.33    0.58
   5   0   1   -0.17    0.37
  -5   0  -1    0.51    0.36
   5   0   1   -0.21    0.43
  -5   0  -2  117.98    3.39
   5   0   2  115.82    3.29
  -5   0  -2  112.74    3.24
  -5   0  -2  110.33    3.12
   5   0   2  121.11    3.42
  -5   0  -2  117.24    3.25
   5   0   2  112.37    3.13
   5   0   2  113.45    3.29
   5   0   2  117.58    3.55
  -5   0  -3   -0.34    0.36
  -5   0  -3    0.30    0.46
  -5   0  -3   -0.26    0.40
   5   0   3    0.75    0.74
  -5   0  -3    0.49    0.45
   5   0   3    0.31    0.53
   5   0   3   -0.16    0.45
  -5   0  -3    0.15    0.63
   5   0   3    0.22    0.51
   5   0   3   -0.11    0.45
  -5   0  -4    7.30    1.01
  -5   0  -4    5.38    1.11
   5   0   4    7.96    1.10
   5   0   4    7.71    1.11
   5   0   4    9.37    1.13
   5   0   4    5.50    0.90
  -5   0  -4    7.94    0.97
  -5   0  -4    7.92    0.95
  -5   0  -4    8.20    1.14
   5   0   4    5.97    1.18
   5   0   5   -0.73    0.57
  -5   0  -5   -0.03    0.64
  -5   0  -5    0.58    0.53
   5   0   5   -1.05    0.69
  -5   0  -5    0.12    0.49
  -5   0  -5    1.03    0.52
   5   0   5    0.10    0.69
   5   0   5    0.78    0.66
   5   0   5    0.84    0.67
  -5   0  -5   -0.26    0.76
  -5   0  -6    6.69    1.64
   5   0   6    5.03    1.30
   5   0   6    6.00    1.33
   5   0   6    2.91    1.01
   5   0   6    5.47    1.10
  -5   0  -6    6.95    1.01
  -5   0  -6    5.66    1.27
   5   0   7    0.14    0.74
   5   0   7    0.64    0.53
   5   0   7    0.83    0.86
  -5   0  -7    1.51    0.62
   5   0   7   -0.61    0.88
  -5   0  -7    0.52    0.91
  -5   0  -7    1.79    1.29
   5   0   7   -1.16    0.81
   5   0   8    2.50    1.06
  -5   0  -8   -1.09    0.93
  -5   0  -8    0.83    1.00
   5   0   8    0.18    0.98
  -5   1   8    1.27    1.04
   5   1  -8   -0.69    1.10
  -5   1   8    2.16    1.18
   5   1  -8    0.18    0.97
   5  -1  -8    1.65    0.89
  -5  -1   8    1.40    0.96
  -5  -1   8    1.41    1.02
   5  -1  -8    1.51    1.23
   5  -1  -8    1.20    1.17
   5   1  -7    3.54    1.50
   5   1  -7    1.89    1.09
  -5   1   7    2.64    1.21
  -5  -1   7    3.32    1.08
   5  -1  -7    4.16    1.00
  -5  -1   7    1.78    0.96
   5  -1  -7    2.97    1.34
   5  -1  -7    1.40    1.11
  -5   1   6    0.54    0.84
  -5   1   6    1.06    1.00
   5   1  -6    0.22    0.91
   5   1  -6    0.88    0.99
  -5  -1   6   -0.26    1.24
  -5  -1   6    1.70    0.81
   5  -1  -6    1.56    1.11
  -5  -1   6    1.66    0.84
   5  -1  -6    2.52    0.79
   5  -1  -6   -0.01    1.00
  -5   1   5    1.76    1.08
  -5   1   5    1.16    0.93
   5   1  -5    1.56    0.81
   5   1  -5    0.98    1.02
  -5   1   5    0.51    0.67
  -5   1   5    1.03    0.73
  -5  -1   5    1.76    0.70
  -5  -1   5    1.20    0.54
  -5  -1   5    1.90    0.90
   5  -1  -5    0.43    0.60
  -5  -1   5    1.99    0.74
  -5  -1   5    2.31    0.60
   5  -1  -5    2.81    1.16
   5  -1  -5    0.77    0.65
   5  -1  -5    0.98    0.83
  -5  -1   5    1.22    0.80
  -5   1   4    0.44    0.66
   5   1  -4    1.94    0.90
  -5   1   4    0.97    0.62
  -5   1   4    0.94    0.65
   5   1  -4    0.52    0.66
  -5   1   4    2.13    0.90
   5  -1  -4    1.33    0.65
   5  -1  -4    1.28    0.86
   5  -1  -4    1.39    0.60
  -5  -1   4    1.02    0.44
  -5  -1   4    0.19    0.53
   5  -1  -4    0.57    0.67
  -5  -1   4    1.36    0.57
  -5  -1   4    0.31    0.66
  -5   1   3    0.60    0.65
   5   1  -3    0.92    0.69
  -5   1   3    1.10    0.71
  -5   1   3   -0.02    0.59
   5   1  -3    0.68    0.72
  -5   1   3   -0.02    0.56
   5   1  -3   -0.18    0.45
   5   1  -3    0.78    0.35
  -5  -1   3    0.57    0.43
   5  -1  -3   -0.43    0.63
   5  -1  -3    1.72    0.79
  -5  -1   3    1.46    0.71
  -5  -1   3    0.85    0.47
  -5  -1   3    0.78    0.71
   5  -1  -3    0.89    0.59
  -5  -1   3    1.05    0.45
   5   1  -2    6.19    0.75
   5   1  -2    7.09    0.56
   5   1  -2    8.01    0.95
  -5   1   2    5.42    0.76
  -5   1   2    4.99    0.76
  -5   1   2    7.02    0.90
  -5   1   2    8.55    1.00
   5   1  -2    6.54    0.55
   5  -1  -2    6.28    0.82
  -5  -1   2    9.01    1.14
  -5  -1   2    8.42    0.65
  -5  -1   2    5.74    0.70
  -5  -1   2    9.03    1.03
   5  -1  -2    7.47    1.00
  -5  -1   2    6.97    0.64
   5  -1  -2    7.42    0.90
  -5   1   1   71.56    2.32
  -5   1   1   75.70    2.14
   5   1  -1   72.40    2.38
   5   1  -1   73.20    2.06
  -5   1   1   70.83    2.32
   5   1  -1   71.28    2.07
   5   1  -1   68.03    2.30
  -5   1   1   72.61    2.33
   5   1  -1   72.81    2.36
  -5   1   1   71.17    2.17
   5  -1  -1   75.08    2.35
   5  -1  -1   69.46    2.13
  -5  -1   1   69.69    2.37
   5  -1  -1   72.96    2.19
  -5  -1   1   77.66    2.38
  -5  -1   1   76.16    2.12
  -5  -1   1   73.10    2.09
   5  -1  -1   74.15    2.35
  -5  -1   1   69.67    2.29
   5  -1  -1   73.24    2.37
  -5   1   0   10.89    0.72
  -5   1   0   11.16    0.72
   5   1   0   12.07    0.82
  -5   1   0   11.57    0.77
   5   1   0   12.98    0.80
   5   1   0   10.62    0.93
   5   1   0   12.59    0.88
  -5   1   0   12.49    0.88
   5   1   0   11.50    0.79
   5  -1   0   12.61    0.73
   5  -1   0   11.20    0.89
  -5  -1   0   11.59    0.94
  -5  -1   0   11.88    0.81
  -5  -1   0   11.76    0.80
   5  -1   0   11.86    0.79
   5  -1   0   11.66    0.79
  -5  -1   0   14.09    0.97
  -5  -1   0   11.04    0.78
  -5   1  -1   91.78    2.82
  -5   1  -1   83.19    2.44
  -5   1  -1   92.15    2.43
  -5   1  -1   87.90    2.43
   5   1   1   91.51    2.74
   5   1   1   87.96    2.75
   5   1   1   88.75    2.73
   5   1   1   88.52    2.81
   5   1   1   87.00    2.60
   5  -1   1   88.97    2.40
  -5  -1  -1   88.15    2.59
   5  -1   1   93.92    2.50
  -5  -1  -1   87.09    2.81
  -5  -1  -1   96.69    2.76
   5  -1   1   87.15    2.81
   5  -1   1   83.69    2.44
   5  -1   1   89.04    2.48
  -5  -1  -1   91.96    2.76
  -5  -1  -1   90.60    2.73
   5   1   2    2.12    0.62
   5   1   2    1.87    0.69
   5   1   2    2.65    0.75
  -5   1  -2    3.06    0.45
   5   1   2    1.49    0.54
  -5   1  -2    3.21    0.44
  -5   1  -2    2.98    0.49
  -5   1  -2    2.74    0.67
   5   1   2    2.65    0.66
  -5   1  -2    2.13    0.60
  -5  -1  -2    3.70    0.72
  -5  -1  -2    2.80    0.67
   5  -1   2    2.91    0.50
   5  -1   2    1.83    0.53
  -5  -1  -2    1.34    0.60
   5  -1   2    2.88    0.50
   5  -1   2    2.30    0.48
  -5  -1  -2    1.64    0.68
  -5  -1  -2    3.41    0.77
   5  -1   2    2.26    0.62
   5   1   3    8.20    1.32
  -5   1  -3    6.89    0.88
  -5   1  -3    7.60    1.10
   5   1   3    6.98    1.18
   5   1   3    8.18    0.95
   5   1   3    7.25    1.14
   5   1   3    5.06    0.88
  -5   1  -3    9.09    1.04
   5  -1   3    6.67    1.11
  -5  -1  -3    5.07    0.80
   5  -1   3    6.43    0.72
  -5  -1  -3    8.10    1.33
   5  -1   3    6.97    0.75
  -5  -1  -3    9.32    1.16
   5  -1   3    6.76    0.98
   5  -1   3    6.42    0.79
  -5  -1  -3    7.45    1.05
  -5   1  -4    0.73    0.72
   5   1   4   -0.14    0.57
  -5   1  -4   -0.02    0.48
   5   1   4    1.27    0.73
   5   1   4    0.31    0.67
   5   1   4    0.65    0.66
   5   1   4    0.07    0.68
  -5  -1  -4    0.08    0.60
  -5  -1  -4   -0.67    0.50
  -5  -1  -4    0.16    0.49
   5  -1   4   -0.38    0.53
  -5  -1  -4   -0.57    0.46
   5  -1   4   -0.45    0.46
   5  -1   4    0.26    0.50
   5  -1   4    1.37    0.57
   5  -1   4   -0.85    0.55
  -5  -1  -4    0.18    0.66
  -5   1  -5    2.55    0.85
  -5   1  -5    1.88    1.04
   5   1   5    4.43    1.10
   5   1   5    3.51    0.77
   5   1   5    2.28    0.80
   5   1   5    2.18    0.97
   5   1   5    4.07    1.15
   5  -1   5    1.92    0.76
   5  -1   5    1.90    0.83
   5  -1   5    1.83    0.73
  -5  -1  -5    1.94    0.97
   5  -1   5    5.24    1.00
  -5  -1  -5    2.75    0.86
   5  -1   5    2.83    0.87
  -5  -1  -5    2.12    0.64
  -5  -1  -5    2.68    0.90
  -5  -1  -5    2.98    0.89
   5   1   6    4.79    1.32
   5   1   6    4.76    1.16
  -5   1  -6    3.65    1.04
   5   1   6    2.98    0.80
  -5   1  -6    4.47    1.38
   5   1   6    3.51    1.20
   5  -1   6    3.93    1.03
   5  -1   6    4.61    1.01
   5  -1   6    3.46    1.05
  -5  -1  -6    2.09    0.96
   5  -1   6    3.79    1.15
   5  -1   6    4.17    0.99
  -5  -1  -6    1.94    1.17
  -5  -1  -6    2.90    0.89
   5   1   7   -0.34    0.96
  -5   1  -7   -0.60    0.84
  -5   1  -7    0.12    1.15
   5   1   7    0.53    1.11
   5  -1   7    0.63    0.84
   5  -1   7    1.07    0.66
  -5  -1  -7   -2.09    0.78
  -5  -1  -7   -0.94    0.86
  -5  -1  -7    0.64    0.80
   5  -1   7   -0.23    0.82
   5  -1   7   -1.44    0.81
   5  -1   7   -0.33    0.68
   5   1   8    2.53    1.16
  -5   1  -8    2.10    1.05
  -5   1  -8    1.04    1.14
   5   1   8   -0.68    0.94
   5  -1   8    0.41    1.00
  -5  -1  -8   -0.05    0.92
   5  -1   8   -0.80    0.75
   5  -1   8    0.92    0.97
  -5  -1  -8    0.08    0.77
  -5  -1  -8    1.35    1.43
   5  -1   8    2.74    0.80
  -5   2   7    0.66    0.99
   5   2  -7   -0.84    0.97
  -5   2   7    0.11    1.16
   5  -2  -7    0.21    1.19
  -5  -2   7   -0.15    0.68
   5  -2  -7    0.98    0.75
   5  -2  -7   -1.53    0.92
  -5  -2   7   -0.62    0.62
   5   2  -6   14.06    2.13
  -5   2   6   19.44    2.39
  -5   2   6   15.10    2.12
   5   2  -6   16.34    2.18
  -5  -2   6   15.72    1.27
   5  -2  -6   11.80    2.00
   5  -2  -6   10.85    1.75
  -5  -2   6   14.28    1.34
   5  -2  -6   14.72    1.56
  -5  -2   6   13.29    1.16
  -5  -2   6   14.73    1.25
  -5   2   5    0.45    0.84
  -5   2   5    0.33    0.63
  -5   2   5   -0.18    0.70
  -5   2   5    0.44    0.82
   5   2  -5    0.15    0.73
  -5  -2   5   -0.22    0.44
  -5  -2   5   -0.37    0.62
   5  -2  -5    0.81    0.97
   5  -2  -5    0.22    0.87
  -5  -2   5   -0.49    0.63
  -5  -2   5    0.74    0.57
   5  -2  -5   -0.37    0.67
  -5  -2   5    0.99    0.51
  -5  -2   5    0.28    0.76
   5   2  -4   25.32    1.56
  -5   2   4   25.81    1.77
  -5   2   4   21.79    1.80
  -5   2   4   22.66    1.77
   5   2  -4   24.75    1.79
  -5   2   4   23.48    1.78
  -5  -2   4   25.01    1.88
   5  -2  -4   25.69    1.91
  -5  -2   4   23.18    1.12
   5  -2  -4   20.56    1.97
  -5  -2   4   21.41    1.65
  -5  -2   4   21.85    1.15
   5  -2  -4   26.08    1.91
   5  -2  -4   24.19    1.68
  -5  -2   4   23.79    1.46
  -5   2   3   13.03    1.29
   5   2  -3   15.46    1.34
  -5   2   3   17.75    1.42
   5   2  -3   14.81    1.26
  -5   2   3   12.27    1.38
  -5   2   3   15.41    1.38
   5  -2  -3   16.17    1.41
  -5  -2   3   14.38    1.35
   5  -2  -3   14.25    1.42
   5  -2  -3   12.93    0.80
  -5  -2   3   14.97    0.80
   5  -2  -3   13.40    1.30
  -5  -2   3   14.94    0.81
  -5  -2   3   14.84    1.20
  -5  -2   3   16.07    1.46
  -5  -2   3   14.60    1.31
   5  -2  -3   16.78    1.43
   5   2  -2   44.79    2.05
  -5   2   2   44.82    2.07
  -5   2   2   47.60    2.11
   5   2  -2   46.89    2.07
  -5   2   2   47.89    1.94
  -5   2   2   43.28    2.06
  -5  -2   2   43.52    1.48
  -5  -2   2   48.59    2.12
  -5  -2   2   44.52    1.99
   5  -2  -2   51.12    2.18
  -5  -2   2   46.68    2.08
  -5  -2   2   45.77    2.04
   5  -2  -2   46.15    1.71
  -5  -2   2   44.72    1.50
   5  -2  -2   47.90    2.08
   5  -2  -2   43.84    1.93
  -5   2   1   13.54    1.10
  -5   2   1   13.15    0.82
   5   2  -1   13.21    0.75
  -5   2   1   11.09    1.05
   5   2  -1   14.25    1.09
   5   2  -1   13.94    0.82
  -5   2   1   13.58    1.12
   5   2  -1   13.32    1.26
  -5  -2   1   11.81    0.84
  -5  -2   1   12.23    1.07
   5  -2  -1   12.45    1.01
  -5  -2   1   13.94    1.13
  -5  -2   1   13.62    1.14
  -5  -2   1   12.24    1.11
   5  -2  -1   12.73    1.11
  -5  -2   1   11.41    0.81
   5  -2  -1   12.42    0.84
   5  -2  -1   13.13    1.09
  -5   2   0  179.23    4.68
   5   2   0  176.44    4.84
   5   2   0  174.98    4.64
  -5   2   0  166.31    4.63
   5   2   0  173.98    4.81
   5  -2   0  167.26    4.65
   5  -2   0  171.65    4.92
  -5  -2   0  174.68    4.83
   5  -2   0  170.52    4.68
   5  -2   0  173.67    4.90
   5  -2   0  166.95    4.66
  -5  -2   0  169.02    4.67
  -5  -2   0  176.20    4.88
  -5  -2   0  172.95    4.93
  -5  -2   0  168.11    4.67
   5   2   1   91.24    3.05
  -5   2  -1   90.95    2.54
  -5   2  -1   88.98    2.51
   5   2   1   87.33    2.95
   5   2   1   94.94    2.97
   5   2   1   94.87    3.00
  -5   2  -1   88.30    2.66
   5   2   1   93.40    3.05
   5  -2   1   93.58    3.17
   5  -2   1   89.51    2.65
   5  -2   1   86.00    2.44
  -5  -2  -1   87.75    2.96
  -5  -2  -1   90.18    2.97
   5  -2   1   86.23    2.67
  -5  -2  -1   89.27    2.99
  -5  -2  -1   89.92    2.95
   5  -2   1   90.37    2.62
   5  -2   1   95.69    3.14
   5   2   2  106.64    3.68
   5   2   2  111.75    3.64
   5   2   2  109.54    3.53
   5   2   2  111.70    3.65
   5   2   2  108.28    3.55
  -5   2  -2  110.60    3.32
   5  -2   2  110.37    3.73
  -5  -2  -2  113.00    3.52
   5  -2   2  111.67    3.24
  -5  -2  -2  116.08    3.79
  -5  -2  -2  107.94    3.58
   5  -2   2  115.79    3.72
  -5  -2  -2  112.86    3.60
   5  -2   2  110.78    3.25
  -5  -2  -2  113.46    3.67
   5  -2   2  107.17    3.30
   5  -2   2  109.92    2.99
   5  -2   2  111.35    3.00
   5   2   3   10.85    1.10
   5   2   3   12.17    1.25
   5   2   3   12.25    1.32
   5   2   3   11.32    1.25
   5   2   3   11.54    1.38
  -5   2  -3    9.22    1.10
   5  -2   3   12.06    1.13
   5  -2   3   11.51    0.71
  -5  -2  -3   11.70    1.19
  -5  -2  -3   13.12    1.33
   5  -2   3   10.68    0.92
   5  -2   3   11.66    0.71
   5  -2   3   13.00    1.22
   5  -2   3   10.23    1.19
  -5  -2  -3   12.77    1.32
  -5  -2  -3   12.22    1.16
  -5  -2  -3   12.11    1.40
   5   2   4   42.01    2.19
  -5   2  -4   41.63    2.24
   5   2   4   36.82    2.18
   5   2   4   40.12    1.86
   5   2   4   42.00    2.41
  -5   2  -4   40.64    1.92
  -5  -2  -4   36.59    2.34
  -5  -2  -4   40.71    2.23
  -5  -2  -4   40.54    1.90
  -5  -2  -4   42.10    2.22
   5  -2   4   40.23    2.12
   5  -2   4   36.95    2.11
  -5  -2  -4   39.20    2.12
   5  -2   4   38.50    1.84
   5  -2   4   37.64    1.48
   5  -2   4   37.45    2.11
   5  -2   4   38.61    1.49
   5   2   5   -0.06    0.59
   5   2   5    1.22    0.87
   5   2   5    0.91    0.87
   5   2   5   -0.42    0.77
  -5   2  -5   -0.56    0.68
  -5   2  -5    0.15    0.64
   5   2   5    0.39    0.89
  -5  -2  -5    0.72    0.99
   5  -2   5    0.70    0.75
   5  -2   5    0.07    0.50
   5  -2   5   -0.29    0.72
  -5  -2  -5    0.69    0.88
   5  -2   5   -0.64    0.48
   5  -2   5   -0.07    0.51
   5  -2   5    0.74    0.89
  -5  -2  -5   -0.10    0.78
   5   2   6    1.17    0.79
   5   2   6    0.76    1.11
  -5   2  -6    1.68    1.04
   5   2   6    1.10    0.63
   5   2   6   -0.37    0.85
  -5   2  -6    0.58    0.78
   5  -2   6   -0.11    0.84
  -5  -2  -6    1.38    1.02
   5  -2   6    2.12    0.94
   5  -2   6    0.38    0.71
   5  -2   6    1.45    0.66
  -5  -2  -6    1.38    0.92
   5  -2   6    1.77    0.71
  -5  -2  -6    0.17    1.12
  -5   2  -7   -0.23    0.81
  -5   2  -7    0.61    1.11
   5   2   7    0.63    0.95
   5   2   7   -0.94    1.02
  -5  -2  -7   -0.03    0.85
   5  -2   7   -2.07    0.62
   5  -2   7    2.73    0.98
   5  -2   7   -0.90    0.80
   5  -2   7   -0.42    0.94
  -5  -2  -7   -0.51    1.23
   5  -2   7    0.33    0.79
   5   3  -7    0.84    1.09
  -5   3   7    2.03    1.10
  -5   3   7    0.39    0.96
   5  -3  -7    3.42    2.04
   5  -3  -7    3.88    1.20
  -5  -3   7   -0.71    0.80
  -5   3   6    3.91    1.42
  -5   3   6    3.65    1.34
   5   3  -6    2.11    1.19
  -5  -3   6    4.13    1.05
   5  -3  -6    2.45    1.24
  -5  -3   6    2.36    1.03
   5  -3  -6    3.51    1.02
   5  -3  -6    2.81    1.34
  -5   3   5    0.70    0.95
  -5   3   5    1.37    1.02
   5   3  -5    1.66    0.97
  -5   3   5   -0.05    0.72
  -5  -3   5    0.80    0.68
   5  -3  -5    1.17    0.89
  -5  -3   5   -0.49    0.78
  -5  -3   5   -0.21    0.70
  -5  -3   5    0.36    0.93
   5  -3  -5   -0.38    0.84
   5  -3  -5    2.46    1.20
   5  -3  -5   -0.85    0.75
  -5   3   4   -0.17    0.71
  -5   3   4    0.02    0.71
  -5   3   4    0.24    0.75
   5   3  -4    0.35    0.69
  -5   3   4   -1.30    0.69
   5  -3  -4   -1.04    0.69
   5  -3  -4    0.59    0.61
  -5  -3   4    0.35    0.74
   5  -3  -4    0.76    0.79
  -5  -3   4    0.50    0.71
  -5  -3   4   -0.07    0.70
  -5  -3   4    0.35    0.62
  -5   3   3    1.08    0.69
  -5   3   3    2.70    1.00
  -5   3   3    0.53    0.61
  -5   3   3    1.18    0.71
   5   3  -3    0.41    0.72
   5  -3  -3    1.85    0.83
  -5  -3   3    1.47    0.75
  -5  -3   3    0.51    0.68
  -5  -3   3    1.25    0.71
   5  -3  -3    0.91    0.55
  -5  -3   3    1.31    0.71
   5  -3  -3    1.48    0.65
  -5   3   2   38.95    1.82
  -5   3   2   40.98    2.09
  -5   3   2   37.38    2.01
  -5   3   2   38.25    1.85
  -5   3   2   37.35    2.08
   5   3  -2   40.96    2.18
  -5  -3   2   41.36    2.08
   5  -3  -2   41.33    2.09
  -5  -3   2   37.32    1.49
   5  -3  -2   39.16    2.14
  -5  -3   2   38.59    1.49
  -5  -3   2   38.19    2.07
   5  -3  -2   38.16    2.11
   5  -3  -2   39.47    1.85
  -5  -3   2   40.33    2.05
   5  -3  -2   37.42    1.79
  -5  -3   2   39.53    2.09
  -5   3   1    0.53    0.48
  -5   3   1    1.16    0.58
   5   3  -1    1.38    0.83
  -5   3   1    0.50    0.61
  -5   3   1   -0.93    0.53
   5   3  -1    0.36    0.43
   5   3  -1    1.27    0.60
  -5   3   1    0.41    0.63
   5   3  -1    0.22    0.43
   5  -3  -1    0.11    0.64
  -5  -3   1    0.04    0.53
   5  -3  -1    0.69    0.74
  -5  -3   1   -0.12    0.51
  -5  -3   1   -0.09    0.52
  -5  -3   1    0.75    0.54
   5  -3  -1    1.63    0.82
   5  -3  -1    0.62    0.61
   5  -3  -1    0.89    0.51
  -5  -3   1    0.07    0.61
   5   3   0   17.61    1.16
  -5   3   0   18.52    1.13
   5   3   0   14.90    1.30
  -5   3   0   18.59    0.80
   5   3   0   15.64    1.43
   5   3   0   15.96    1.22
  -5   3   0   17.12    1.25
  -5   3   0   16.28    1.16
   5  -3   0   16.63    0.83
  -5  -3   0   15.65    1.39
  -5  -3   0   15.16    1.36
  -5  -3   0   17.45    1.34
   5  -3   0   15.54    1.18
   5  -3   0   17.34    1.33
   5  -3   0   15.78    1.24
  -5  -3   0   18.47    1.29
  -5  -3   0   15.96    1.22
   5  -3   0   15.60    1.38
   5   3   1   33.37    1.82
   5   3   1   35.90    1.99
  -5   3  -1   35.28    1.35
   5   3   1   32.57    1.76
  -5   3  -1   33.05    1.64
   5   3   1   35.29    1.86
   5   3   1   30.98    1.74
  -5   3  -1   30.87    1.33
   5  -3   1   33.10    1.25
  -5  -3  -1   34.11    1.88
  -5  -3  -1   35.80    1.93
   5  -3   1   33.25    1.68
  -5  -3  -1   35.49    1.90
   5  -3   1   31.76    1.22
   5  -3   1   30.67    1.45
  -5  -3  -1   34.14    1.83
   5  -3   1   32.50    1.93
  -5  -3  -1   35.29    1.84
   5   3   2   23.91    1.61
   5   3   2   22.43    1.61
   5   3   2   23.59    1.65
   5   3   2   21.80    1.58
   5   3   2   22.54    1.66
   5  -3   2   24.08    1.39
  -5  -3  -2   21.20    1.67
   5  -3   2   21.84    1.65
   5  -3   2   21.21    1.08
  -5  -3  -2   23.83    1.64
   5  -3   2   22.77    1.23
   5  -3   2   21.95    1.24
   5  -3   2   22.62    1.11
  -5  -3  -2   21.05    1.54
   5  -3   2   21.55    1.73
  -5  -3  -2   23.09    1.67
   5   3   3   13.33    1.47
   5   3   3   12.21    1.37
   5   3   3   12.94    1.63
   5   3   3   13.02    1.27
  -5  -3  -3   10.39    1.38
   5  -3   3   13.71    1.12
  -5  -3  -3   10.82    1.24
   5  -3   3   13.81    1.14
  -5  -3  -3    9.25    1.19
   5  -3   3   13.49    1.17
   5  -3   3   11.33    1.36
  -5  -3  -3   10.60    1.40
  -5  -3  -3   14.42    1.53
   5  -3   3   15.95    1.53
   5   3   4    5.74    1.21
   5   3   4    3.80    1.04
   5   3   4    5.28    1.40
  -5   3  -4    5.80    1.18
   5   3   4    5.14    1.05
   5   3   4    3.60    1.00
   5  -3   4    4.57    0.91
  -5  -3  -4    3.38    1.22
   5  -3   4    4.63    1.01
  -5  -3  -4    4.89    1.22
  -5  -3  -4    5.53    1.28
  -5  -3  -4    4.98    1.02
   5  -3   4    8.02    1.56
   5  -3   4    4.40    0.90
  -5  -3  -4    6.62    1.09
   5  -3   4    6.95    1.22
   5   3   5   22.76    2.05
   5   3   5   20.04    1.51
  -5   3  -5   20.61    1.96
   5   3   5   22.77    1.99
   5   3   5   23.29    2.09
  -5  -3  -5   18.43    1.52
  -5  -3  -5   20.11    1.88
   5  -3   5   22.41    1.87
   5  -3   5   21.65    1.94
   5  -3   5   20.59    1.63
  -5  -3  -5   20.82    2.11
  -5  -3  -5   21.46    2.21
  -5  -3  -5   19.17    1.83
   5   3   6    6.16    1.53
   5   3   6    5.17    1.00
   5   3   6    4.10    1.53
  -5   3  -6    4.29    1.43
   5  -3   6    7.29    1.38
  -5  -3  -6    6.33    1.89
  -5  -3  -6    2.89    1.08
  -5  -3  -6    4.71    1.00
  -5  -3  -6    4.92    1.46
   5  -3   6    4.56    1.35
   5   3   7   -0.22    1.00
   5   3   7    0.32    0.98
  -5   3  -7    1.90    1.22
   5  -3   7   -0.06    0.87
  -5  -3  -7    0.34    0.78
   5  -3   7   -0.55    0.92
  -5  -3  -7   -0.62    1.18
  -5  -3  -7    0.57    1.26
  -5   4   7    1.20    1.28
  -5   4   7    3.42    1.24
   5  -4  -7   -1.50    0.94
  -5  -4   7    2.29    1.10
   5  -4  -7    1.20    1.20
  -5  -4   7    1.00    1.06
   5  -4  -7    2.89    1.50
  -5   4   6    6.13    1.66
  -5   4   6    3.16    1.25
   5  -4  -6    3.46    1.56
   5  -4  -6    2.97    1.38
   5  -4  -6    4.95    1.56
  -5  -4   6    5.89    1.63
  -5  -4   6    5.17    1.45
  -5  -4   6    6.27    1.34
  -5   4   5    1.45    0.94
  -5   4   5    0.15    0.96
   5  -4  -5   -1.22    0.83
  -5  -4   5    0.76    0.96
   5  -4  -5   -0.70    0.92
  -5  -4   5    0.79    0.95
  -5  -4   5    2.12    1.12
   5  -4  -5   -0.41    0.51
   5  -4  -5    1.63    1.19
   5  -4  -5   -0.21    0.90
   5   4  -4    5.18    1.36
  -5   4   4    7.32    1.59
  -5   4   4   14.20    1.86
  -5   4   4    8.70    1.61
  -5  -4   4   10.72    1.74
   5  -4  -4   10.32    1.79
  -5  -4   4    9.97    1.81
   5  -4  -4   10.29    1.24
  -5  -4   4    7.39    1.53
   5  -4  -4    9.94    1.64
   5  -4  -4    9.77    1.78
  -5  -4   4    7.96    1.45
  -5  -4   4    7.61    1.50
  -5   4   3    0.37    0.61
  -5   4   3    1.60    0.80
  -5   4   3   -0.46    0.60
  -5   4   3    1.73    0.92
   5   4  -3    1.02    0.81
  -5   4   3    1.15    0.92
   5  -4  -3   -0.23    0.81
  -5  -4   3   -0.36    0.54
   5  -4  -3    0.15    0.72
  -5  -4   3   -0.44    0.64
  -5  -4   3   -0.74    0.48
  -5  -4   3    0.36    0.44
  -5  -4   3    0.18    0.77
  -5  -4   3    0.01    0.43
   5  -4  -3    0.72    0.74
   5  -4  -3    0.25    0.81
   5  -4  -3    0.22    0.55
  -5   4   2    4.71    1.00
  -5   4   2    5.34    1.20
  -5   4   2    4.35    1.06
  -5   4   2    2.87    0.91
   5   4  -2    3.13    0.97
  -5   4   2    5.50    0.98
  -5  -4   2    2.68    0.82
  -5  -4   2    5.40    1.13
   5  -4  -2    5.15    1.05
  -5  -4   2    3.96    0.77
   5  -4  -2    3.82    0.87
   5  -4  -2    1.79    0.79
   5  -4  -2    5.31    0.95
   5  -4  -2    3.54    1.03
  -5  -4   2    5.15    1.15
  -5  -4   2    3.83    0.77
  -5  -4   2    4.20    0.97
   5   4  -1    2.40    0.73
  -5   4   1    2.90    0.89
  -5   4   1   -0.01    0.76
  -5   4   1    1.95    0.59
   5   4  -1    0.36    0.51
  -5   4   1    2.00    0.81
   5   4  -1    0.41    0.59
  -5   4   1    0.62    0.58
   5   4  -1    1.25    0.56
   5   4  -1    1.22    0.51
  -5  -4   1    2.08    0.77
   5  -4  -1    1.78    0.70
   5  -4  -1    2.54    0.97
   5  -4  -1    1.21    0.82
   5  -4  -1    1.46    0.61
  -5  -4   1    2.69    1.02
  -5  -4   1    0.26    0.63
   5  -4  -1    2.03    0.92
  -5  -4   1    0.75    0.64
   5   4   0   80.14    2.94
  -5   4   0   82.98    3.15
   5   4   0   80.31    2.91
   5   4   0   81.54    3.44
   5   4   0   81.90    3.12
  -5   4   0   79.80    2.90
  -5   4   0   85.05    2.94
   5   4   0   76.85    3.18
  -5   4   0   82.43    2.49
  -5   4   0   84.46    3.43
   5  -4   0   83.99    2.54
  -5  -4   0   83.46    3.12
   5  -4   0   78.31    3.10
   5  -4   0   90.86    3.29
  -5  -4   0   78.72    3.02
   5  -4   0   83.95    3.42
  -5  -4   0   80.74    3.38
  -5  -4   0   81.85    3.17
   5  -4   0   79.09    3.01
  -5  -4   0   80.75    3.33
   5   4   1    2.02    0.95
  -5   4  -1    2.29    0.60
   5   4   1    3.74    0.94
   5   4   1    2.42    0.91
   5   4   1    2.65    0.84
  -5   4  -1    3.13    0.64
   5   4   1    2.51    0.79
  -5   4  -1    2.50    0.73
  -5  -4  -1    3.01    0.89
   5  -4   1    3.27    0.84
   5  -4   1    2.01    0.71
   5  -4   1    3.20    0.60
   5  -4   1    3.44    0.91
  -5  -4  -1    2.40    0.95
  -5  -4  -1    2.58    0.98
  -5  -4  -1    2.59    0.91
   5  -4   1    3.22    0.59
   5  -4   1    3.14    1.02
  -5  -4  -1    4.47    1.03
   5   4   2   46.42    2.43
   5   4   2   40.43    2.33
   5   4   2   48.76    2.42
   5   4   2   43.70    2.40
   5  -4   2   42.89    1.84
   5  -4   2   46.47    2.56
  -5  -4  -2   44.54    2.35
   5  -4   2   42.75    1.79
   5  -4   2   44.62    2.18
   5  -4   2   45.05    1.87
  -5  -4  -2   46.91    2.41
  -5  -4  -2   42.07    2.44
  -5  -4  -2   46.28    2.47
   5  -4   2   45.93    1.84
  -5  -4  -2   44.38    2.46
   5   4   3    4.27    1.06
   5   4   3    1.91    0.77
   5   4   3    2.60    1.00
   5   4   3    1.95    1.48
   5   4   3    4.85    1.20
   5  -4   3    3.56    0.88
   5  -4   3    5.14    1.29
  -5  -4  -3    2.75    1.07
  -5  -4  -3    2.07    1.11
   5  -4   3    6.86    1.17
  -5  -4  -3    4.03    1.21
   5  -4   3    3.81    0.64
   5  -4   3    4.00    0.89
  -5  -4  -3    1.85    0.67
   5  -4   3    4.44    0.86
  -5  -4  -3    3.14    0.99
   5  -4   3    4.70    1.37
   5  -4   3    4.76    0.69
   5   4   4   37.06    2.56
   5   4   4   39.12    2.52
   5   4   4   36.11    2.45
   5   4   4   33.35    2.51
   5   4   4   38.04    2.20
  -5  -4  -4   34.95    2.39
   5  -4   4   35.39    2.44
  -5  -4  -4   38.53    2.62
  -5  -4  -4   35.29    2.52
   5  -4   4   33.25    2.09
   5  -4   4   38.34    2.14
   5  -4   4   36.71    2.54
   5  -4   4   33.75    2.06
  -5  -4  -4   37.55    2.56
   5  -4   4   35.32    2.04
  -5  -4  -4   36.61    2.17
   5   4   5   -0.82    1.01
   5   4   5    0.93    0.87
   5   4   5    1.44    0.91
   5  -4   5    1.46    0.85
  -5  -4  -5    2.33    1.02
  -5  -4  -5    1.44    0.93
   5  -4   5    2.36    0.89
  -5  -4  -5    2.76    1.34
   5  -4   5    0.79    0.93
   5  -4   5    0.18    0.76
   5  -4   5    2.86    0.88
  -5  -4  -5    1.35    1.17
  -5  -4  -5    1.29    1.22
   5   4   6    1.57    1.01
   5   4   6   -0.08    0.71
   5   4   6   -1.24    0.83
   5  -4   6    0.47    0.83
   5  -4   6    0.12    0.89
  -5  -4  -6    0.41    0.86
  -5  -4  -6    4.55    1.61
   5  -4   6   -0.37    0.77
  -5  -4  -6    1.23    1.18
  -5  -4  -6    0.24    0.87
   5   4   7    0.72    1.38
   5   4   7    4.45    1.36
  -5  -4  -7    0.84    0.84
   5  -4   7    1.53    0.92
   5  -4   7    1.01    1.17
  -5  -4  -7    1.83    1.48
  -5  -4  -7    1.56    1.41
  -5   5   6    0.76    0.94
  -5   5   6    1.17    1.22
   5  -5  -6    1.81    1.40
  -5  -5   6   -0.53    1.00
  -5  -5   6   -0.94    0.87
   5  -5  -6    0.78    1.32
   5  -5  -6    0.49    1.19
  -5  -5   6   -0.32    0.92
  -5   5   5    4.82    1.52
  -5   5   5    2.49    1.17
  -5  -5   5    3.03    1.31
  -5  -5   5    3.21    1.25
   5  -5  -5    3.79    0.84
   5  -5  -5    2.92    1.38
   5  -5  -5    6.67    1.61
  -5   5   4    0.98    0.95
  -5   5   4   -1.29    0.80
  -5   5   4   -0.13    0.83
   5   5  -4    1.12    0.97
   5  -5  -4   -0.62    0.86
  -5  -5   4    0.53    0.96
  -5  -5   4    0.79    0.80
   5  -5  -4    0.39    1.05
   5  -5  -4    0.65    0.94
   5  -5  -4    1.62    0.77
  -5  -5   4    1.04    0.84
   5   5  -3    0.85    0.93
  -5   5   3    2.03    1.01
  -5   5   3    2.46    1.26
  -5   5   3    1.84    1.00
  -5   5   3    1.83    1.02
   5  -5  -3    1.34    0.74
  -5  -5   3    2.56    0.74
   5  -5  -3    2.71    1.08
  -5  -5   3    1.97    0.97
  -5  -5   3    3.10    1.12
  -5  -5   3    3.06    1.11
   5  -5  -3    1.97    0.90
   5  -5  -3    0.29    1.02
  -5  -5   3    1.01    0.79
  -5  -5   3    2.01    0.74
   5  -5  -3    0.51    0.74
  -5  -5   3    1.07    0.98
  -5   5   2    9.99    1.58
  -5   5   2   12.28    1.82
  -5   5   2    7.17    1.22
   5   5  -2   10.90    1.88
  -5   5   2   10.01    1.67
  -5   5   2    8.01    1.52
  -5  -5   2    8.47    1.63
   5  -5  -2    7.80    1.39
   5  -5  -2    8.54    1.47
  -5  -5   2    6.74    1.31
   5  -5  -2    8.94    1.30
  -5  -5   2    9.64    1.22
  -5  -5   2    8.95    1.24
   5  -5  -2    4.76    1.25
  -5  -5   2    8.69    1.41
   5  -5  -2   10.26    2.59
   5   5  -1   27.11    1.85
   5   5  -1   32.72    2.36
  -5   5   1   28.92    2.36
   5   5  -1   26.29    1.49
  -5   5   1   28.13    2.14
   5   5  -1   27.76    1.47
  -5   5   1   27.06    1.85
   5   5  -1   26.85    2.00
   5  -5  -1   26.63    1.55
  -5  -5   1   24.68    2.07
   5  -5  -1   27.57    2.12
   5  -5  -1   25.34    2.03
   5  -5  -1   27.13    1.95
   5  -5  -1   29.46    2.10
  -5  -5   1   25.41    2.08
  -5  -5   1   29.96    1.79
  -5  -5   1   26.35    1.72
  -5  -5   1   27.31    1.93
   5   5   0    4.42    1.10
   5   5   0    5.92    1.12
  -5   5   0    5.05    1.09
  -5   5   0    5.54    1.27
  -5   5   0    4.33    0.94
   5   5   0    5.49    1.21
   5   5   0    7.05    1.16
  -5   5   0    6.16    1.04
   5   5   0    6.70    1.45
  -5   5   0    5.79    0.80
  -5  -5   0    5.61    1.22
  -5  -5   0    4.49    1.14
  -5  -5   0    6.27    1.30
   5  -5   0    8.43    1.78
   5  -5   0    7.61    1.46
   5  -5   0    6.64    1.38
   5  -5   0    5.16    0.84
  -5  -5   0    8.43    1.71
   5  -5   0    6.29    1.27
  -5  -5   0    6.88    1.27
  -5   5  -1    1.58    0.75
  -5   5  -1    2.52    0.69
   5   5   1    1.27    0.84
   5   5   1    4.43    1.25
   5   5   1    2.13    1.05
   5   5   1    2.08    0.87
   5   5   1    1.97    0.89
  -5   5  -1    3.14    0.72
   5  -5   1    2.60    0.98
  -5  -5  -1    4.05    1.13
  -5  -5  -1    3.17    1.14
   5  -5   1    2.08    0.78
  -5  -5  -1    3.13    1.10
  -5  -5  -1    1.20    0.85
   5  -5   1    1.63    0.98
   5  -5   1    2.49    0.66
   5  -5   1    2.30    0.95
  -5  -5  -1    0.75    0.86
   5   5   2   16.26    1.72
   5   5   2   15.29    1.71
   5   5   2   15.42    1.98
   5   5   2   16.46    2.00
   5   5   2   17.92    1.74
  -5  -5  -2   17.41    1.81
   5  -5   2   12.64    1.13
  -5  -5  -2   10.85    1.53
  -5  -5  -2   14.32    1.64
   5  -5   2   16.69    2.34
  -5  -5  -2   18.77    1.77
   5  -5   2   14.28    1.29
   5  -5   2   14.12    1.75
   5  -5   2   12.87    1.21
   5   5   3   10.67    1.87
   5   5   3    6.06    1.38
   5   5   3    6.07    1.46
   5   5   3    7.17    1.49
  -5  -5  -3    6.76    1.31
  -5  -5  -3    8.41    1.74
  -5  -5  -3    3.18    1.12
   5  -5   3    6.44    0.92
   5  -5   3   10.30    2.00
  -5  -5  -3    8.15    1.53
  -5  -5  -3    6.26    1.53
   5  -5   3   10.30    1.10
   5  -5   3    6.89    1.27
   5  -5   3    8.41    1.25
   5   5   4    3.30    1.24
   5   5   4    4.16    1.28
   5  -5   4    3.90    1.06
  -5  -5  -4    5.58    1.63
   5  -5   4    2.84    1.39
  -5  -5  -4    4.86    1.52
   5  -5   4    4.74    1.09
  -5  -5  -4    4.98    1.24
   5  -5   4    3.49    1.12
   5  -5   4    4.22    1.07
  -5  -5  -4    0.93    1.03
  -5  -5  -4    3.38    1.26
   5   5   5    0.53    1.11
   5   5   5   -0.58    1.07
   5   5   5    3.35    1.18
  -5  -5  -5    0.62    0.96
   5  -5   5    1.79    0.95
   5  -5   5    0.89    0.95
  -5  -5  -5    0.05    1.02
  -5  -5  -5    2.01    1.41
  -5  -5  -5    0.82    1.24
   5  -5   5    1.62    0.85
   5  -5   5    0.84    0.89
   5   5   6    0.85    1.01
   5   5   6    1.01    1.32
   5   5   6    0.03    0.79
  -5  -5  -6    1.36    1.14
   5  -5   6    1.20    0.91
  -5  -5  -6    1.45    1.31
  -5  -5  -6   -1.22    1.20
   5  -5   6    0.51    0.94
   5  -5   6    2.07    0.98
  -5   6   5   -0.13    1.31
  -5  -6   5    0.26    0.97
   5  -6  -5    1.10    1.18
   5  -6  -5   -0.34    1.02
  -5  -6   5    0.36    0.96
  -5   6   4   -0.17    0.94
   5   6  -4    2.50    1.40
  -5   6   4   -0.21    0.96
   5  -6  -4    3.78    1.48
  -5  -6   4    1.79    0.71
   5  -6  -4    4.35    1.32
   5  -6  -4    4.32    1.06
  -5  -6   4    2.82    1.24
  -5  -6   4    1.99    1.09
   5  -6  -4    4.39    1.83
   5   6  -3    1.04    0.98
  -5   6   3    2.36    1.38
  -5   6   3    0.14    0.96
  -5  -6   3    2.68    0.91
   5  -6  -3    2.42    0.93
  -5  -6   3    2.74    1.00
   5  -6  -3    2.93    1.14
   5  -6  -3    2.91    1.35
  -5  -6   3    1.99    1.02
  -5  -6   3    3.56    0.94
  -5  -6   3    0.45    0.89
   5  -6  -3    2.06    1.04
   5  -6  -3    2.44    1.43
  -5   6   2    5.06    1.38
   5   6  -2    5.87    1.64
  -5   6   2    7.59    1.29
  -5   6   2    3.12    1.11
  -5  -6   2    3.58    1.28
   5  -6  -2    4.46    1.37
   5  -6  -2    2.73    1.31
   5  -6  -2    3.83    1.12
  -5  -6   2    6.63    1.44
   5  -6  -2    6.04    1.56
  -5  -6   2    5.99    1.19
   5  -6  -2    7.52    1.74
  -5  -6   2    5.39    1.14
   5   6  -1    3.53    1.02
  -5   6   1    4.30    0.95
   5   6  -1    2.73    0.75
   5   6  -1    2.83    1.25
  -5   6   1    3.05    1.36
  -5  -6   1    4.40    1.22
  -5  -6   1    2.17    0.93
   5  -6  -1    3.16    0.93
  -5  -6   1    1.90    1.13
   5  -6  -1    2.28    1.27
   5  -6  -1    2.40    1.06
   5  -6  -1    1.14    1.20
  -5  -6   1    1.68    0.90
   5  -6  -1    3.71    1.26
   5   6   0    4.10    1.10
   5   6   0    5.01    1.13
   5   6   0    6.56    1.79
  -5   6   0    3.69    1.08
  -5   6   0    4.78    1.04
  -5  -6   0    3.59    1.19
  -5  -6   0    1.87    1.08
  -5  -6   0    2.69    1.10
   5  -6   0    4.79    0.93
   5  -6   0    2.26    1.05
   5  -6   0    3.02    1.28
  -5  -6   0    2.65    1.21
   5  -6   0    3.01    0.97
   5   6   1    8.62    1.63
  -5   6  -1   10.14    1.07
  -5   6  -1    7.44    1.48
   5   6   1   11.21    1.98
   5  -6   1   10.27    1.74
   5  -6   1    8.94    1.44
   5  -6   1    9.53    1.09
  -5  -6  -1   10.92    1.77
   5  -6   1    9.22    1.44
  -5  -6  -1    8.94    1.56
  -5  -6  -1    7.66    1.54
  -5  -6  -1    9.55    1.89
   5   6   2   17.99    1.94
   5   6   2   16.76    2.23
   5   6   2   19.04    2.67
  -5  -6  -2   19.65    2.62
  -5  -6  -2   18.49    2.23
   5  -6   2   16.77    1.92
   5  -6   2   15.43    1.26
   5  -6   2   17.47    1.53
  -5  -6  -2   19.77    2.57
  -5  -6  -2   19.85    2.02
   5  -6   2   13.08    1.29
   5   6   3    4.26    1.39
   5   6   3    4.01    1.30
  -5  -6  -3    7.28    1.73
   5  -6   3    6.35    1.11
   5  -6   3    6.22    1.09
  -5  -6  -3    5.65    1.72
  -5  -6  -3    6.81    1.67
   5  -6   3    4.87    1.19
   5  -6   3    7.36    1.19
   5  -6   3    6.07    1.65
  -5  -6  -3    6.36    1.71
   5  -6   3    6.00    1.13
   5  -6   3    4.48    1.27
   5   6   4    2.26    1.27
   5   6   4    4.35    1.50
  -5  -6  -4    3.88    1.39
  -5  -6  -4    1.94    1.38
   5  -6   4    3.45    1.13
   5  -6   4    5.56    0.94
   5  -6   4    5.62    1.71
   5  -6   4    3.70    1.25
  -5  -6  -4    6.52    1.73
   5   6   5    4.16    1.39
   5   6   5    2.53    1.38
   5  -6   5    1.49    1.13
  -5  -6  -5    2.72    1.36
  -5  -6  -5    1.38    1.24
  -5  -6  -5    1.04    1.41
   5  -6   5    5.00    1.06
  -5  -6  -5    2.31    1.44
   5  -6   5    3.45    1.19
  -5   7   4    1.10    1.13
   5   7  -4    0.99    1.20
  -5  -7   4    0.68    1.24
   5  -7  -4   -0.20    1.18
  -5  -7   4   -0.20    0.72
   5  -7  -4    0.05    1.05
  -5  -7   4    2.30    0.87
  -5  -7   4   -0.04    0.89
   5  -7  -4    1.54    1.55
  -5   7   3   -0.15    0.84
   5   7  -3   -1.37    1.13
  -5   7   3   -0.98    1.00
  -5  -7   3   -0.60    0.94
  -5  -7   3   -0.66    0.72
   5  -7  -3   -0.90    1.09
  -5  -7   3   -0.29    0.83
   5  -7  -3    1.23    1.08
   5  -7  -3    0.67    1.12
   5  -7  -3   -0.72    0.82
  -5  -7   3    0.65    1.04
  -5   7   2   -0.46    0.75
   5   7  -2    0.16    0.95
  -5   7   2    2.70    1.75
  -5  -7   2    0.66    1.12
  -5  -7   2    2.63    0.98
  -5  -7   2    2.43    1.20
   5  -7  -2    1.36    1.24
  -5  -7   2    0.00    0.85
   5  -7  -2    0.95    0.93
  -5   7   1   10.70    1.62
   5   7  -1   15.36    2.71
   5   7  -1   10.34    1.20
  -5   7   1   12.88    1.33
   5   7  -1   17.55    2.24
  -5  -7   1   14.06    1.89
   5  -7  -1   14.03    2.18
   5  -7  -1   15.48    2.36
   5  -7  -1   19.42    2.71
  -5  -7   1   12.26    2.22
  -5  -7   1   17.15    2.12
  -5  -7   1   15.64    1.95
   5  -7  -1   12.89    1.39
  -5   7   0    1.37    0.73
  -5   7   0    2.28    0.69
   5   7   0    2.01    0.99
   5   7   0    0.98    0.96
   5   7   0    1.87    0.94
   5  -7   0   -0.18    1.26
   5  -7   0    0.39    0.64
  -5  -7   0    1.10    1.06
  -5  -7   0    0.99    1.13
  -5  -7   0    1.51    1.27
   5  -7   0    1.04    0.91
  -5  -7   0    0.70    1.07
   5  -7   0    1.28    1.03
  -5   7  -1    2.38    0.74
   5   7   1    1.20    1.03
   5   7   1   -0.04    0.98
  -5  -7  -1    1.54    1.08
   5  -7   1    0.05    0.81
  -5  -7  -1    1.36    1.13
  -5  -7  -1    1.28    1.10
  -5  -7  -1    0.66    1.22
   5  -7   1    1.53    1.30
   5  -7   1    1.97    0.68
   5   7   2   -0.18    1.22
   5   7   2    1.70    1.04
  -5  -7  -2    0.46    1.23
   5  -7   2    2.24    0.62
  -5  -7  -2    1.26    1.14
   5  -7   2    2.19    0.86
  -5  -7  -2    0.41    0.98
  -5  -7  -2    4.59    1.61
   5  -7   2    0.21    0.98
   5  -7   2    1.66    0.87
   5   7   3    0.66    1.24
   5   7   3    2.03    1.24
   5  -7   3    1.40    1.46
  -5  -7  -3   -0.43    1.27
  -5  -7  -3    4.35    1.38
  -5  -7  -3    2.76    1.28
   5  -7   3    1.27    0.95
   5  -7   3    1.22    0.82
  -5  -7  -3    4.24    1.51
   5  -7   3    2.95    0.89
   5  -7   3    1.71    1.12
   5  -7   3    1.84    0.90
   5   7   4    1.73    1.25
   5   7   4    2.39    1.41
  -5  -7  -4    2.13    1.20
   5  -7   4    2.16    1.13
   5  -7   4    0.77    0.93
  -5  -7  -4    1.29    1.19
  -5  -7  -4    2.44    1.58
   5  -7   4    2.13    0.81
  -5  -7  -4    3.32    1.55
   5  -7   4    1.66    1.34
   5  -7   4    2.59    0.89
  -5   8   2   -0.67    0.83
   5   8  -2    1.62    1.39
  -5  -8   2    0.40    1.31
  -5  -8   2    0.87    0.96
   5  -8  -2    4.75    1.39
  -5  -8   2    1.14    1.16
  -5  -8   2    0.37    1.03
   5  -8  -2    2.33    0.99
   5  -8  -2    2.22    1.56
  -5   8   1    1.62    0.93
   5   8  -1    2.15    1.26
  -5   8   1    3.13    0.99
  -5  -8   1    2.07    1.17
  -5  -8   1   -0.05    1.07
  -5  -8   1    0.84    1.16
  -5  -8   1    0.41    1.09
   5  -8  -1    2.91    0.96
   5  -8  -1    3.86    1.41
   5  -8  -1    1.21    1.28
   5   8   0    1.30    0.78
   5   8   0   -0.12    1.12
  -5   8   0    1.31    0.87
   5  -8   0    1.26    1.38
  -5  -8   0    1.15    0.93
   5  -8   0    1.00    1.03
   5  -8   0    2.74    0.94
  -5  -8   0    0.13    1.02
  -5  -8   0    0.77    1.33
  -5  -8   0    2.56    1.27
  -5   8  -1    2.49    0.90
   5   8   1    4.72    1.21
   5   8   1    0.62    1.18
   5  -8   1    2.51    1.22
  -5  -8  -1    3.02    1.22
   5  -8   1    1.99    1.49
   5  -8   1    4.40    0.75
   5  -8   1    2.65    0.84
  -5  -8  -1    2.72    1.21
  -5  -8  -1    1.35    1.15
  -5  -8  -1    2.79    1.45
   5   8   2    2.58    1.13
   5   8   2    1.84    1.32
   5  -8   2    2.97    1.31
   5  -8   2    3.36    0.96
   5  -8   2    0.37    1.14
   5  -8   2    1.95    1.39
   5  -8   2    4.70    0.86
   5  -8   2    3.41    1.19
  -5  -8  -2    3.57    1.31
  -5  -8  -2    2.09    1.26
  -5  -8  -2    2.62    1.59
  -6   0   8    0.22    1.02
   6   0  -8    0.11    1.08
   6   0  -8    0.00    0.99
  -6   0   8   -1.22    0.74
   6   0  -7    0.43    0.58
   6   0  -7   -0.36    1.02
  -6   0   7   -1.12    0.59
   6   0  -7   -0.74    0.83
  -6   0   7   -0.98    0.79
  -6   0   6   13.62    1.53
   6   0  -6   14.31    1.17
   6   0  -6   17.75    2.23
  -6   0   6   14.89    1.51
   6   0  -6   15.02    2.24
   6   0  -5    0.21    0.49
   6   0  -5    0.73    0.58
  -6   0   5   -0.77    0.60
   6   0  -5   -0.15    0.64
  -6   0   5   -1.04    0.53
   6   0  -5   -0.90    0.68
  -6   0   5   -0.04    0.55
   6   0  -4    2.51    0.65
   6   0  -4    3.14    0.98
  -6   0   4    1.09    0.75
   6   0  -4    1.42    0.76
   6   0  -4    3.53    0.71
  -6   0   4    1.15    0.60
  -6   0   4    2.25    0.90
  -6   0   4    1.07    0.61
   6   0  -3    0.72    0.56
  -6   0   3    0.34    0.54
  -6   0   3   -0.09    0.54
  -6   0   3    0.12    0.57
   6   0  -3    0.24    0.61
   6   0  -3    0.88    0.53
   6   0  -3    0.02    0.47
  -6   0   3    0.15    0.60
   6   0  -2   61.93    2.35
  -6   0   2   61.59    2.08
   6   0  -2   58.69    1.77
  -6   0   2   64.30    2.33
  -6   0   2   61.63    2.10
  -6   0   2   61.80    2.26
  -6   0   2   58.45    1.77
   6   0  -2   63.13    2.30
   6   0  -2   59.50    2.03
   6   0  -2   59.29    2.01
   6   0  -1    0.37    0.44
   6   0  -1    0.37    0.39
  -6   0   1    0.19    0.39
  -6   0   1    0.76    0.45
  -6   0   1    0.11    0.38
   6   0  -1   -0.09    0.42
   6   0  -1    0.31    0.43
  -6   0   1   -0.40    0.28
  -6   0   1    0.39    0.47
  -6   0   1    0.98    0.48
  -6   0   0  202.90    5.41
  -6   0   0  207.29    5.05
   6   0   0  206.34    5.25
  -6   0   0  210.78    5.33
  -6   0   0  203.12    5.18
   6   0   0  202.47    5.18
   6   0   0  206.29    5.26
   6   0   0  202.20    5.30
   6   0   0  207.36    5.05
  -6   0   0  216.76    5.27
   6   0   1   -0.03    0.31
  -6   0  -1    0.40    0.39
   6   0   1    0.15    0.47
   6   0   1    0.07    0.57
  -6   0  -1   -0.54    0.36
  -6   0  -1    0.15    0.25
   6   0   1   -0.34    0.22
  -6   0  -1   -0.37    0.43
   6   0   1    0.42    0.40
  -6   0  -2    3.42    0.52
  -6   0  -2    2.78    0.53
   6   0   2    3.62    0.74
  -6   0  -2    2.34    0.61
  -6   0  -2    1.34    0.56
   6   0   2    2.12    0.57
  -6   0  -2    2.83    0.58
   6   0   2    2.00    0.69
   6   0   2    3.86    0.82
   6   0   2    3.58    0.50
  -6   0  -3   -0.03    0.64
   6   0   3    0.47    0.52
   6   0   3    0.43    0.52
   6   0   3   -0.49    0.60
  -6   0  -3    1.20    0.49
  -6   0  -3    0.18    0.51
  -6   0  -3    0.07    0.43
   6   0   3    0.51    0.49
   6   0   3    0.37    0.51
  -6   0  -3   -0.42    0.46
   6   0   4   27.61    1.58
   6   0   4   28.14    1.58
   6   0   4   28.72    1.59
  -6   0  -4   26.39    1.75
  -6   0  -4   28.89    1.46
  -6   0  -4   29.10    1.57
  -6   0  -4   27.69    1.42
   6   0   4   27.03    1.57
   6   0   4   30.57    1.99
  -6   0  -4   31.10    2.01
  -6   0  -5   -0.03    0.52
  -6   0  -5   -0.02    0.50
   6   0   5    0.28    0.68
   6   0   5    0.30    0.76
   6   0   5    0.11    0.68
  -6   0  -5    0.78    0.53
   6   0   5   -0.55    0.54
  -6   0  -5   -0.53    0.59
   6   0   5    0.12    0.67
  -6   0  -5   -0.15    0.82
   6   0   6    6.40    1.23
  -6   0  -6    8.75    1.42
  -6   0  -6    9.87    1.88
   6   0   6    7.38    1.38
   6   0   6    7.23    1.19
   6   0   6   11.88    1.62
   6   0   7   -0.19    0.84
   6   0   7   -0.70    0.94
  -6   0  -7    0.90    0.89
  -6   0  -7   -1.06    0.98
   6   0   7   -0.59    0.77
   6   0   7    1.00    0.60
  -6   0  -7   -0.10    0.52
   6   0   7    0.55    0.82
   6   0   8    4.34    1.37
  -6   0  -8    1.49    1.38
   6   0   8    2.87    1.23
  -6   0  -8    3.78    1.22
  -6   1   8    0.57    1.02
  -6   1   8    0.03    0.98
   6   1  -8    1.38    1.35
   6   1  -8   -0.38    0.93
   6  -1  -8    1.24    0.75
   6  -1  -8   -0.03    1.13
   6  -1  -8   -0.04    1.10
  -6  -1   8   -0.69    0.81
  -6  -1   8    1.27    0.99
  -6   1   7    3.16    1.22
   6   1  -7    2.39    1.33
  -6   1   7    5.93    1.84
   6   1  -7    3.11    1.31
  -6  -1   7    4.73    1.16
  -6  -1   7    5.29    1.23
   6  -1  -7    3.97    1.66
   6  -1  -7    3.25    0.97
   6  -1  -7    4.55    1.51
  -6   1   6    0.58    0.84
  -6   1   6    0.37    0.84
   6   1  -6    0.10    0.79
   6   1  -6    0.75    1.00
   6  -1  -6    1.17    1.10
  -6  -1   6    0.84    0.73
   6  -1  -6    1.53    0.69
   6  -1  -6    0.60    1.01
  -6  -1   6    1.87    0.88
  -6   1   5    3.03    1.10
  -6   1   5    1.68    0.83
   6   1  -5    3.14    1.17
  -6   1   5    3.19    0.98
   6   1  -5    3.40    1.09
  -6   1   5    2.76    1.08
  -6  -1   5    2.27    0.79
  -6  -1   5    4.10    1.25
  -6  -1   5    3.71    0.66
  -6  -1   5    3.48    0.80
   6  -1  -5    2.23    1.05
   6  -1  -5    1.76    0.74
   6  -1  -5    2.55    1.02
  -6  -1   5    3.02    0.65
   6  -1  -5    3.24    0.91
  -6   1   4   -0.09    0.63
  -6   1   4    0.76    0.63
  -6   1   4    0.17    0.68
   6   1  -4    0.42    0.62
   6   1  -4   -0.02    0.69
   6   1  -4   -0.03    0.33
  -6   1   4   -0.19    0.46
  -6  -1   4    0.18    0.49
  -6  -1   4    0.03    0.50
  -6  -1   4    0.20    0.37
   6  -1  -4    0.23    0.62
   6  -1  -4    0.03    0.52
   6  -1  -4    0.47    0.47
  -6  -1   4    0.42    0.70
   6  -1  -4   -1.30    0.59
  -6  -1   4   -0.60    0.52
  -6   1   3   16.55    1.39
   6   1  -3   16.92    0.85
  -6   1   3   16.43    1.33
  -6   1   3   17.66    1.43
   6   1  -3   18.45    1.39
  -6   1   3   16.63    1.28
   6   1  -3   17.37    0.84
   6   1  -3   14.37    1.42
   6   1  -3   16.08    1.05
   6  -1  -3   16.05    1.44
   6  -1  -3   16.09    1.26
   6  -1  -3   17.80    1.45
  -6  -1   3   15.57    1.41
  -6  -1   3   16.39    1.34
  -6  -1   3   15.17    0.97
  -6  -1   3   16.34    1.02
  -6  -1   3   17.87    1.05
   6  -1  -3   12.74    1.63
   6   1  -2    9.12    1.08
   6   1  -2    7.48    0.87
   6   1  -2    6.18    0.61
   6   1  -2    5.50    0.58
  -6   1   2    9.76    1.20
  -6   1   2    8.57    1.01
  -6   1   2    8.21    1.04
  -6  -1   2    6.66    0.66
  -6  -1   2    5.78    0.65
  -6  -1   2    6.87    0.78
  -6  -1   2    5.36    0.79
  -6  -1   2    9.89    1.16
   6  -1  -2    7.94    1.03
   6  -1  -2    7.05    0.92
  -6  -1   2    5.84    1.03
   6  -1  -2    7.09    0.59
   6  -1  -2    5.49    0.79
   6  -1  -2    5.05    0.75
   6   1  -1   89.93    2.83
   6   1  -1   91.30    2.54
   6   1  -1   85.85    2.52
   6   1  -1   93.86    2.81
  -6   1   1   90.57    2.57
  -6   1   1   90.71    2.57
  -6   1   1   89.23    2.77
  -6   1   1   86.94    2.72
  -6   1   1   88.82    2.76
   6   1  -1   84.21    2.73
   6  -1  -1   88.48    2.57
   6  -1  -1   87.61    2.57
   6  -1  -1   89.69    2.75
  -6  -1   1   86.49    2.81
  -6  -1   1   89.16    2.77
   6  -1  -1   91.87    2.78
  -6  -1   1   93.59    2.58
  -6  -1   1   85.83    2.72
  -6  -1   1   86.73    2.54
   6  -1  -1   89.40    2.79
  -6   1   0   11.79    0.78
  -6   1   0    9.97    0.78
  -6   1   0   10.12    0.47
   6   1   0   10.67    0.87
  -6   1   0   10.49    0.69
   6   1   0   10.56    0.81
   6   1   0   10.18    1.00
   6   1   0    8.42    0.79
  -6   1   0   10.34    0.87
   6  -1   0    9.78    0.48
   6  -1   0    9.91    0.88
  -6  -1   0   10.74    0.83
  -6  -1   0    9.41    0.94
  -6  -1   0   12.28    0.98
   6  -1   0   10.24    0.71
  -6  -1   0   10.70    0.81
   6  -1   0   10.36    0.82
  -6  -1   0   10.80    0.83
   6  -1   0   10.88    0.82
   6   1   1   11.52    0.93
   6   1   1   11.32    1.03
  -6   1  -1   11.19    0.72
  -6   1  -1   10.48    0.71
   6   1   1   10.99    0.94
  -6   1  -1   10.42    0.97
   6   1   1   11.03    1.02
  -6   1  -1   11.43    0.74
   6   1   1   10.59    0.81
  -6  -1  -1   10.11    0.98
  -6  -1  -1   11.81    0.94
  -6  -1  -1   11.40    1.00
   6  -1   1   10.95    0.75
  -6  -1  -1   10.00    0.82
   6  -1   1   10.78    0.99
   6  -1   1   10.36    0.76
   6  -1   1    8.78    0.68
   6  -1   1   10.53    0.52
  -6  -1  -1   10.35    1.03
   6   1   2   85.55    2.69
  -6   1  -2   87.64    2.42
   6   1   2   91.49    2.95
  -6   1  -2   87.87    2.95
  -6   1  -2   82.19    2.77
   6   1   2   83.95    2.82
  -6   1  -2   84.35    2.42
   6   1   2   86.16    2.88
  -6  -1  -2   90.60    2.87
   6  -1   2   84.79    2.42
   6  -1   2   88.01    2.54
  -6  -1  -2   87.32    2.88
   6  -1   2   86.62    2.80
  -6  -1  -2   86.42    2.82
  -6  -1  -2   92.12    2.77
   6  -1   2   89.22    2.97
   6  -1   2   85.70    2.54
  -6  -1  -2   88.80    3.06
   6   1   3   11.53    1.26
   6   1   3   10.43    1.07
  -6   1  -3    9.24    0.65
  -6   1  -3    8.16    0.80
   6   1   3   10.85    1.36
   6   1   3    9.75    1.02
  -6   1  -3   10.08    1.16
   6   1   3    8.37    1.10
  -6   1  -3    8.87    0.64
  -6   1  -3   12.21    1.36
   6  -1   3    8.94    0.81
  -6  -1  -3    8.72    1.00
   6  -1   3    8.81    0.80
  -6  -1  -3    7.54    1.21
  -6  -1  -3   10.56    1.06
  -6  -1  -3   10.57    1.18
   6  -1   3    9.48    1.03
   6  -1   3    7.52    1.02
   6  -1   3    8.48    0.81
   6   1   4    3.47    0.97
   6   1   4    6.54    0.99
   6   1   4    5.17    1.03
  -6   1  -4    6.22    0.91
   6   1   4    5.69    1.04
  -6   1  -4    4.30    1.04
   6   1   4    4.52    1.18
  -6  -1  -4    4.67    0.88
   6  -1   4    5.73    0.82
   6  -1   4    6.60    1.29
  -6  -1  -4    6.33    1.08
   6  -1   4    6.45    1.09
  -6  -1  -4    7.33    1.02
   6  -1   4    6.68    0.94
  -6  -1  -4    4.65    0.93
   6   1   5   12.20    1.62
  -6   1  -5   12.79    1.45
   6   1   5   11.99    1.66
   6   1   5   10.30    1.27
   6   1   5   14.77    2.11
   6   1   5    9.31    1.42
  -6   1  -5   14.77    1.71
   6  -1   5   10.50    1.25
   6  -1   5   11.03    1.42
  -6  -1  -5    9.55    1.36
  -6  -1  -5   10.12    1.43
   6  -1   5   12.52    1.44
   6  -1   5   11.68    1.36
  -6  -1  -5   10.10    1.06
  -6  -1  -5   11.38    1.37
  -6  -1  -5   12.03    1.88
  -6   1  -6    1.57    0.89
   6   1   6    1.52    1.13
   6   1   6    1.86    1.11
  -6   1  -6    1.33    1.15
   6   1   6    2.27    0.81
   6   1   6    0.53    0.89
  -6  -1  -6    0.93    0.93
  -6  -1  -6    1.65    0.69
   6  -1   6   -0.05    0.81
   6  -1   6    1.29    0.74
   6  -1   6    1.92    0.80
   6  -1   6    1.20    0.89
  -6  -1  -6    0.54    0.72
   6  -1   6    1.23    0.80
  -6  -1  -6    0.11    1.04
  -6   1  -7   -0.17    1.05
   6   1   7    0.96    1.07
  -6   1  -7    0.15    0.76
   6   1   7    0.79    0.64
   6  -1   7   -0.33    0.86
  -6  -1  -7    0.85    0.96
  -6  -1  -7    2.96    1.47
   6  -1   7    0.20    0.83
   6  -1   7   -0.10    0.67
   6  -1   7    1.58    0.73
   6  -1   7   -0.44    0.89
   6   1   8    1.92    1.09
   6   1   8    1.51    1.06
  -6   1  -8    1.17    1.04
  -6   1  -8    0.67    1.15
   6  -1   8    2.91    0.87
   6  -1   8    2.45    1.08
  -6  -1  -8    0.92    1.04
  -6  -1  -8   -0.54    1.20
  -6  -1  -8    2.85    0.88
   6  -1   8    0.24    1.04
   6  -1   8   -0.59    0.86
  -6   2   7    2.56    1.18
  -6   2   7    4.73    1.41
   6   2  -7    2.07    1.25
  -6  -2   7    2.41    0.91
   6  -2  -7    1.69    0.81
   6  -2  -7    2.63    1.34
   6  -2  -7    3.04    1.42
  -6  -2   7    2.04    0.87
  -6  -2   7    3.40    0.90
  -6   2   6    5.50    1.34
  -6   2   6    8.74    1.64
   6   2  -6    7.87    1.64
   6  -2  -6    5.41    1.56
  -6  -2   6    7.03    1.16
  -6  -2   6    7.19    1.04
   6  -2  -6    4.47    1.29
   6  -2  -6    6.65    1.45
  -6  -2   6    9.07    1.06
  -6  -2   6    7.66    1.14
  -6   2   5    0.31    0.61
   6   2  -5    1.37    0.83
  -6   2   5    0.85    0.90
  -6   2   5    0.64    0.81
  -6   2   5    2.47    1.06
   6  -2  -5    1.85    1.14
  -6  -2   5    1.26    0.76
  -6  -2   5    0.96    0.58
   6  -2  -5    0.80    0.75
  -6  -2   5    1.22    0.97
  -6  -2   5    1.63    0.60
   6  -2  -5    1.37    0.98
   6   2  -4    2.60    0.81
  -6   2   4    2.00    0.89
  -6   2   4    3.55    1.03
  -6   2   4    2.94    1.00
   6   2  -4    4.14    1.72
  -6   2   4    2.98    1.03
  -6  -2   4    2.96    0.59
  -6  -2   4    2.22    0.91
  -6  -2   4    3.45    0.79
  -6  -2   4    1.84    0.81
   6  -2  -4    3.17    1.06
   6  -2  -4    4.01    1.10
   6  -2  -4    3.18    0.88
  -6  -2   4    2.70    0.60
   6   2  -3    1.02    0.64
  -6   2   3    1.29    0.70
  -6   2   3    3.21    0.88
  -6   2   3    2.12    0.88
   6   2  -3    4.03    0.84
  -6   2   3    1.88    0.76
   6  -2  -3    2.04    0.83
  -6  -2   3    2.29    0.49
  -6  -2   3    3.03    0.53
   6  -2  -3    2.82    1.00
  -6  -2   3    1.72    0.72
   6  -2  -3    3.36    0.97
   6  -2  -3    1.71    0.43
  -6  -2   3    2.23    0.72
  -6  -2   3    2.79    0.88
   6  -2  -3    2.07    0.84
  -6  -2   3    2.09    0.74
  -6   2   2   78.13    2.97
   6   2  -2   79.70    2.96
  -6   2   2   84.86    3.01
  -6   2   2   82.56    2.97
   6   2  -2   82.53    2.95
  -6   2   2   82.76    2.79
  -6  -2   2   80.27    2.40
   6  -2  -2   80.79    2.55
  -6  -2   2   82.92    2.95
  -6  -2   2   79.40    2.40
  -6  -2   2   77.99    2.93
   6  -2  -2   80.69    2.79
   6  -2  -2   85.09    3.05
   6  -2  -2   89.96    3.03
   6  -2  -2   86.55    3.04
  -6  -2   2   81.43    3.02
   6  -2  -2   79.47    2.56
   6   2  -1   19.68    1.03
  -6   2   1   21.48    1.02
   6   2  -1   21.04    1.11
  -6   2   1   22.19    1.35
   6   2  -1   22.26    1.35
   6   2  -1   18.12    1.42
  -6   2   1   21.55    1.32
  -6   2   1   20.02    1.27
   6  -2  -1   19.70    1.22
  -6  -2   1   20.16    1.33
   6  -2  -1   19.98    1.25
  -6  -2   1   24.07    1.40
  -6  -2   1   22.98    1.37
   6  -2  -1   22.02    1.44
   6  -2  -1   22.15    1.34
  -6  -2   1   21.39    1.39
   6  -2  -1   21.03    1.01
  -6  -2   1   23.08    1.58
   6  -2  -1   20.72    1.32
  -6  -2   1   22.22    1.10
  -6   2   0   59.85    2.06
   6   2   0   53.71    2.27
   6   2   0   58.93    2.05
   6   2   0   58.95    2.22
   6   2   0   58.85    2.18
  -6   2   0   55.32    1.99
   6  -2   0   60.55    2.13
   6  -2   0   54.85    2.01
  -6  -2   0   62.36    2.26
   6  -2   0   55.50    2.27
  -6  -2   0   60.82    2.25
  -6  -2   0   53.42    2.04
   6  -2   0   60.34    2.28
  -6  -2   0   59.32    2.09
  -6  -2   0   56.12    2.26
   6  -2   0   57.59    2.06
  -6   2  -1  175.56    4.57
  -6   2  -1  175.58    4.64
   6   2   1  171.54    4.98
   6   2   1  176.44    5.11
   6   2   1  180.03    5.14
   6   2   1  177.06    5.00
   6   2   1  183.30    5.01
   6  -2   1  179.84    4.72
   6  -2   1  172.34    4.40
  -6  -2  -1  176.42    4.99
   6  -2   1  174.01    4.67
  -6  -2  -1  180.06    5.04
   6  -2   1  174.43    4.66
  -6  -2  -1  178.62    5.03
  -6  -2  -1  176.10    5.07
   6  -2   1  178.75    5.22
   6   2   2   13.11    1.25
   6   2   2   13.96    1.21
  -6   2  -2   11.95    0.97
   6   2   2   13.90    1.38
   6   2   2   12.27    1.16
   6   2   2   13.19    1.28
   6  -2   2   12.44    0.88
   6  -2   2   12.25    1.26
   6  -2   2   11.65    0.94
  -6  -2  -2   14.28    1.35
   6  -2   2   13.06    0.81
  -6  -2  -2   15.90    1.30
  -6  -2  -2   14.45    1.25
  -6  -2  -2   13.69    1.21
  -6  -2  -2   14.01    1.20
   6  -2   2   13.03    0.80
   6  -2   2   12.25    0.86
  -6   2  -3    9.53    1.10
   6   2   3    9.65    1.34
   6   2   3   11.70    1.40
   6   2   3   10.15    1.22
   6   2   3   10.74    1.38
   6   2   3   10.74    1.40
   6  -2   3    8.85    0.71
   6  -2   3    8.79    0.85
  -6  -2  -3   10.62    1.52
   6  -2   3    9.53    1.28
  -6  -2  -3    8.55    1.09
   6  -2   3   10.42    1.27
   6  -2   3   11.71    1.49
  -6  -2  -3    9.37    1.27
  -6  -2  -3   14.42    1.74
   6  -2   3    7.82    0.68
  -6   2  -4    0.59    0.55
   6   2   4    0.67    0.61
   6   2   4    1.21    0.66
   6   2   4    0.43    0.67
  -6   2  -4    1.65    0.79
   6   2   4   -0.53    0.66
   6   2   4    0.72    0.85
  -6  -2  -4    0.27    0.79
  -6  -2  -4    1.32    0.70
   6  -2   4    0.63    0.53
   6  -2   4    0.96    0.49
  -6  -2  -4    0.72    0.60
   6  -2   4    1.33    0.78
   6  -2   4   -0.11    0.61
   6  -2   4    1.08    0.46
  -6  -2  -4    1.05    0.73
   6  -2   4    0.64    0.64
  -6  -2  -4    0.40    0.72
   6   2   5   10.75    1.80
   6   2   5   15.04    2.09
  -6   2  -5   13.15    1.82
  -6   2  -5   10.50    1.36
   6   2   5    9.19    1.36
   6   2   5   10.19    1.17
   6   2   5    8.62    1.39
   6  -2   5   10.93    1.62
   6  -2   5   12.71    1.62
  -6  -2  -5    8.68    1.49
  -6  -2  -5    9.30    1.10
   6  -2   5    9.92    1.00
   6  -2   5   10.42    1.74
   6  -2   5    9.27    0.98
   6  -2   5   12.54    1.48
  -6  -2  -5   12.48    1.76
  -6  -2  -5   12.86    1.73
  -6   2  -6    1.65    0.83
   6   2   6    0.28    0.86
   6   2   6    0.47    0.68
   6   2   6    1.57    1.05
   6   2   6    1.33    1.11
  -6   2  -6    1.21    0.92
   6  -2   6    1.79    0.81
  -6  -2  -6    2.27    1.35
  -6  -2  -6    1.19    0.98
   6  -2   6    1.70    1.04
   6  -2   6    0.26    0.75
   6  -2   6    2.17    0.72
   6  -2   6    2.96    0.85
  -6  -2  -6    1.32    0.66
  -6  -2  -6    0.93    0.93
   6   2   7    4.55    1.62
   6   2   7    2.71    0.76
  -6   2  -7    1.68    1.11
  -6   2  -7    1.10    0.90
   6   2   7    4.23    1.40
  -6  -2  -7    1.02    1.04
   6  -2   7    1.63    0.89
   6  -2   7   -0.12    0.90
   6  -2   7    1.32    1.05
  -6  -2  -7    4.34    2.42
  -6  -2  -7    1.12    0.87
   6  -2   7    2.40    0.93
  -6   3   7    3.88    1.39
   6   3  -7    1.65    1.11
  -6   3   7    6.41    1.56
  -6  -3   7    4.55    0.93
   6  -3  -7    2.39    1.45
   6  -3  -7    5.65    1.43
  -6  -3   7    3.96    1.24
  -6   3   6    4.78    1.37
  -6   3   6    3.43    1.32
   6   3  -6    5.98    1.47
   6  -3  -6    4.39    1.45
   6  -3  -6    0.71    1.09
  -6  -3   6    2.78    1.29
  -6  -3   6    6.83    1.35
  -6  -3   6    3.85    1.54
   6  -3  -6    2.09    1.03
  -6   3   5    3.36    1.29
   6   3  -5    1.95    1.05
  -6   3   5    3.68    1.40
  -6   3   5    3.18    1.05
   6  -3  -5    1.68    1.15
  -6  -3   5    2.98    1.02
  -6  -3   5    2.00    1.08
  -6  -3   5    3.50    1.29
   6  -3  -5    2.96    1.12
  -6  -3   5    2.08    1.06
   6  -3  -5    1.12    0.87
   6  -3  -5    2.69    1.13
  -6   3   4    1.97    1.01
   6   3  -4    0.91    0.81
  -6   3   4    1.65    1.03
  -6   3   4    0.94    0.79
  -6   3   4    1.58    0.87
   6  -3  -4    1.44    0.69
  -6  -3   4    0.47    0.64
  -6  -3   4    0.37    0.70
   6  -3  -4    1.03    0.90
  -6  -3   4    1.07    0.69
   6  -3  -4    0.65    0.89
   6  -3  -4    0.00    0.40
   6  -3  -4   -0.48    0.78
  -6  -3   4    0.55    0.77
  -6   3   3    1.63    0.91
  -6   3   3    1.41    0.84
  -6   3   3    1.66    0.79
  -6   3   3    1.14    0.70
   6   3  -3    1.14    0.79
  -6  -3   3    0.96    0.78
  -6  -3   3    1.06    0.63
  -6  -3   3    1.11    0.44
   6  -3  -3    1.98    1.13
   6  -3  -3    1.86    0.87
   6  -3  -3    0.36    0.72
  -6  -3   3    1.07    0.63
  -6  -3   3    1.67    0.45
  -6  -3   3    0.47    0.63
   6  -3  -3    0.79    0.51
   6   3  -2   14.71    1.45
  -6   3   2   12.31    1.12
  -6   3   2   14.02    1.35
  -6   3   2   12.60    1.34
  -6   3   2   12.15    1.39
   6  -3  -2   16.68    1.23
  -6  -3   2   14.21    1.35
  -6  -3   2   15.08    1.31
  -6  -3   2   13.16    1.34
   6  -3  -2   13.57    1.46
   6  -3  -2   13.74    1.17
  -6  -3   2   13.28    0.92
  -6  -3   2   14.62    1.41
   6  -3  -2   12.68    1.32
  -6  -3   2   13.72    0.92
  -6   3   1   16.95    1.01
   6   3  -1   18.88    1.52
  -6   3   1   18.06    1.39
  -6   3   1   17.71    1.35
   6   3  -1   19.21    1.37
   6   3  -1   18.05    1.08
  -6   3   1   18.39    1.38
   6   3  -1   19.16    1.05
   6  -3  -1   19.76    1.04
  -6  -3   1   20.87    1.42
  -6  -3   1   17.08    1.48
  -6  -3   1   16.39    1.42
   6  -3  -1   18.06    1.41
  -6  -3   1   17.56    1.14
  -6  -3   1   17.67    1.16
   6  -3  -1   19.73    1.41
   6  -3  -1   16.31    1.42
   6   3   0    6.95    0.90
   6   3   0    9.12    1.15
   6   3   0    6.28    1.11
   6   3   0    8.76    1.17
  -6   3   0    7.56    0.81
  -6   3   0    6.60    0.49
  -6   3   0    9.39    1.03
  -6   3   0    7.55    1.01
  -6  -3   0    8.50    1.25
  -6  -3   0    6.86    0.95
   6  -3   0    8.58    1.34
   6  -3   0    6.34    0.96
  -6  -3   0    7.64    1.06
   6  -3   0    6.17    0.57
   6  -3   0    7.30    1.05
  -6  -3   0    6.40    1.03
  -6  -3   0    7.97    1.13
   6   3   1   -0.07    0.60
   6   3   1    0.33    0.65
  -6   3  -1   -0.12    0.37
  -6   3  -1    0.70    0.50
   6   3   1    0.73    0.76
   6   3   1    0.00    0.59
   6   3   1   -0.24    0.49
  -6   3  -1   -0.01    0.33
   6  -3   1    0.29    0.57
  -6  -3  -1    2.01    0.75
  -6  -3  -1    0.61    0.70
   6  -3   1   -0.39    0.44
   6  -3   1   -0.42    0.51
  -6  -3  -1    0.24    0.57
   6  -3   1    0.08    0.63
  -6  -3  -1    0.49    0.69
   6  -3   1   -0.09    0.34
   6  -3   1   -0.27    0.29
   6  -3   1    0.54    0.62
  -6  -3  -1   -0.86    0.57
   6   3   2   97.57    3.55
   6   3   2  103.66    3.68
   6   3   2   99.43    3.55
   6   3   2  103.78    3.63
   6   3   2  100.21    3.62
   6  -3   2   96.30    2.94
   6  -3   2   95.43    2.91
  -6  -3  -2  103.06    3.59
   6  -3   2   93.11    3.17
  -6  -3  -2   99.34    3.54
  -6  -3  -2   96.26    3.65
   6  -3   2   99.44    3.73
   6  -3   2   95.13    3.01
  -6  -3  -2   96.90    3.57
  -6  -3  -2   98.79    3.59
   6  -3   2  102.06    3.05
   6  -3   2  102.63    3.84
   6   3   3   47.36    2.30
   6   3   3   46.45    2.47
   6   3   3   53.67    2.50
  -6   3  -3   48.77    2.13
   6   3   3   54.17    2.67
   6   3   3   47.88    2.59
   6  -3   3   48.79    2.08
   6  -3   3   50.46    2.10
  -6  -3  -3   51.09    2.31
  -6  -3  -3   50.27    3.15
   6  -3   3   47.83    2.12
  -6  -3  -3   50.06    2.45
   6  -3   3   50.25    1.69
   6  -3   3   47.54    2.49
  -6  -3  -3   49.88    2.53
   6  -3   3   48.77    1.68
   6  -3   3   50.67    2.61
   6   3   4   23.42    1.93
   6   3   4   25.80    2.08
   6   3   4   28.71    2.10
   6   3   4   28.25    1.95
   6   3   4   24.18    1.67
  -6   3  -4   25.02    1.82
   6  -3   4   24.94    1.90
  -6  -3  -4   28.71    1.82
   6  -3   4   23.63    1.53
  -6  -3  -4   24.99    2.01
  -6  -3  -4   30.02    2.07
  -6  -3  -4   26.57    1.93
   6  -3   4   24.99    1.70
   6  -3   4   23.57    1.56
   6  -3   4   26.38    1.97
   6   3   5    1.37    0.99
   6   3   5    3.39    1.10
  -6   3  -5    0.22    0.86
   6   3   5    1.34    0.91
   6   3   5    0.21    0.71
  -6  -3  -5   -0.87    0.64
   6  -3   5    0.66    0.76
   6  -3   5   -0.34    0.56
   6  -3   5    0.02    0.86
  -6  -3  -5    0.31    1.01
  -6  -3  -5    0.09    0.73
  -6  -3  -5    0.57    0.89
  -6  -3  -5    1.30    1.02
   6  -3   5    1.18    0.98
   6   3   6    3.25    0.91
   6   3   6    1.51    1.02
   6   3   6    2.35    1.34
  -6   3  -6    1.57    1.12
   6  -3   6    2.96    1.02
  -6  -3  -6    2.31    1.23
  -6  -3  -6    0.48    0.89
   6  -3   6    2.62    0.97
  -6  -3  -6    4.35    1.03
  -6  -3  -6    4.95    1.56
   6  -3   6    3.55    1.39
  -6   3  -7    1.24    1.35
   6   3   7    2.28    1.11
   6   3   7    2.86    1.21
  -6  -3  -7    2.54    1.42
   6  -3   7    0.71    1.11
  -6  -3  -7    1.75    0.91
  -6  -3  -7    1.77    1.24
  -6   4   7    0.23    0.68
  -6   4   7    2.05    1.40
   6  -4  -7    0.20    1.10
  -6  -4   7   -0.74    0.79
   6  -4  -7    0.37    1.08
   6  -4  -7   -1.76    0.93
  -6  -4   7    1.65    1.16
  -6   4   6    2.20    1.20
  -6   4   6    1.48    1.19
  -6  -4   6    5.17    1.17
  -6  -4   6    2.07    1.24
   6  -4  -6    3.38    1.44
   6  -4  -6    3.23    1.40
  -6  -4   6    2.70    1.19
   6  -4  -6    2.15    1.35
  -6   4   5   -0.44    0.83
  -6   4   5   -0.75    0.73
  -6   4   5    2.25    1.65
  -6  -4   5    2.64    0.97
   6  -4  -5    0.96    1.03
  -6  -4   5    3.05    1.21
   6  -4  -5   -0.06    0.95
   6  -4  -5    0.15    1.11
   6  -4  -5    0.85    1.18
   6   4  -4    0.16    0.81
  -6   4   4    0.36    0.70
  -6   4   4    0.44    0.74
  -6   4   4   -0.17    0.74
  -6  -4   4    1.70    0.98
  -6  -4   4    0.16    0.79
  -6  -4   4    0.08    0.73
   6  -4  -4   -0.35    0.84
   6  -4  -4    0.04    0.55
   6  -4  -4   -0.11    0.54
  -6  -4   4    0.46    0.93
   6  -4  -4    0.43    0.87
  -6  -4   4   -1.02    0.63
  -6   4   3    6.95    1.37
  -6   4   3    9.10    1.63
  -6   4   3    9.40    1.64
   6   4  -3    6.21    1.40
  -6   4   3    5.71    1.14
  -6  -4   3    6.33    1.30
   6  -4  -3    7.15    1.30
   6  -4  -3    9.57    1.32
  -6  -4   3    6.21    1.26
   6  -4  -3    9.82    1.76
  -6  -4   3    9.05    1.96
  -6  -4   3    8.50    1.50
  -6  -4   3    9.09    0.97
  -6  -4   3    8.19    0.91
   6  -4  -3    8.70    1.61
  -6  -4   3    5.35    1.20
  -6   4   2   36.79    2.14
   6   4  -2   34.05    2.27
   6   4  -2   32.88    1.96
  -6   4   2   33.27    1.74
  -6   4   2   35.80    2.11
  -6  -4   2   31.46    1.99
   6  -4  -2   36.96    2.30
   6  -4  -2   34.20    1.78
  -6  -4   2   32.61    2.12
   6  -4  -2   31.96    1.88
  -6  -4   2   32.79    1.59
  -6  -4   2   35.18    1.61
  -6  -4   2   33.12    2.16
   6  -4  -2   34.14    2.11
  -6  -4   2   36.45    2.15
  -6   4   1    3.27    0.84
   6   4  -1    2.43    0.66
  -6   4   1    2.20    0.68
   6   4  -1    4.10    0.77
  -6   4   1    3.51    0.82
   6   4  -1    2.31    0.76
   6   4  -1    3.46    1.03
   6   4  -1    3.83    0.91
  -6   4   1    4.37    0.74
   6  -4  -1    3.57    1.03
  -6  -4   1    3.31    0.96
  -6  -4   1    3.65    0.82
  -6  -4   1    2.94    0.80
   6  -4  -1    2.64    0.64
  -6  -4   1    2.28    1.05
   6  -4  -1    2.88    0.87
   6  -4  -1    1.83    0.80
  -6  -4   1    0.65    0.72
   6  -4  -1    3.06    0.79
  -6   4   0   81.73    2.94
   6   4   0   84.60    2.99
  -6   4   0   78.96    2.39
  -6   4   0   80.74    3.13
  -6   4   0   80.15    2.93
   6   4   0   86.01    3.02
   6   4   0   85.59    3.50
   6   4   0   83.33    3.20
   6   4   0   85.11    3.33
   6  -4   0   84.12    3.24
   6  -4   0   80.10    3.04
  -6  -4   0   81.17    3.23
   6  -4   0   82.73    2.45
   6  -4   0   85.00    3.18
  -6  -4   0   77.25    3.31
  -6  -4   0   81.75    3.43
   6  -4   0   86.79    3.47
  -6  -4   0   81.55    3.10
  -6  -4   0   88.02    3.15
  -6   4  -1    0.74    0.49
   6   4   1    0.02    0.76
   6   4   1    0.12    0.56
   6   4   1    0.18    0.66
   6   4   1    0.04    0.61
  -6   4  -1    1.17    0.51
  -6   4  -1    0.29    0.52
  -6  -4  -1   -0.72    0.65
   6  -4   1    0.57    0.35
  -6  -4  -1    0.39    0.69
  -6  -4  -1   -0.04    0.68
  -6  -4  -1    1.67    0.87
   6  -4   1    0.19    0.82
   6  -4   1    0.71    0.56
   6  -4   1    0.30    0.62
  -6  -4  -1    0.68    0.70
   6  -4   1    0.35    0.36
   6   4   2   21.92    1.77
   6   4   2   23.98    1.90
   6   4   2   21.61    1.73
   6   4   2   21.58    1.80
   6   4   2   23.42    1.79
   6  -4   2   22.97    1.93
   6  -4   2   20.74    1.26
   6  -4   2   23.17    1.26
   6  -4   2   21.54    1.24
  -6  -4  -2   21.30    1.85
  -6  -4  -2   24.96    1.88
  -6  -4  -2   22.46    1.76
  -6  -4  -2   23.04    1.73
   6  -4   2   21.70    1.54
  -6  -4  -2   23.70    1.87
   6  -4   2   20.16    1.25
   6   4   3   19.50    2.36
   6   4   3   15.31    1.70
   6   4   3   15.67    1.63
   6   4   3   15.54    1.64
   6  -4   3   11.75    1.23
   6  -4   3   15.11    1.25
  -6  -4  -3   14.94    1.52
  -6  -4  -3   15.06    1.71
   6  -4   3   15.70    1.77
   6  -4   3   12.31    0.95
   6  -4   3   13.56    1.24
  -6  -4  -3   16.72    1.71
  -6  -4  -3   12.53    1.72
   6  -4   3   14.09    1.32
   6  -4   3   13.67    0.95
  -6  -4  -3   14.96    1.61
   6   4   4    0.58    1.02
   6   4   4    1.39    0.97
   6   4   4    1.18    0.89
   6   4   4    3.35    1.40
   6   4   4    1.92    0.93
   6  -4   4    0.91    0.73
  -6  -4  -4    0.40    0.81
  -6  -4  -4    2.79    1.05
   6  -4   4    1.75    0.77
  -6  -4  -4    0.80    0.81
  -6  -4  -4    3.50    1.18
   6  -4   4    1.73    0.90
   6  -4   4    2.42    0.87
   6  -4   4    3.35    0.91
  -6  -4  -4    1.23    1.11
   6  -4   4    2.07    0.93
   6   4   5    3.37    1.44
   6   4   5    0.13    0.85
   6   4   5    1.83    1.21
  -6  -4  -5    5.33    1.53
  -6  -4  -5    4.13    1.39
  -6  -4  -5    4.51    1.53
  -6  -4  -5    3.01    1.57
   6  -4   5    2.10    1.07
   6  -4   5    2.53    0.99
  -6  -4  -5    1.99    1.03
   6  -4   5    2.70    0.90
   6  -4   5    1.48    1.09
   6   4   6   12.48    1.56
   6   4   6    8.60    1.61
   6   4   6    8.59    2.13
   6  -4   6   10.88    1.72
   6  -4   6   10.87    1.67
  -6  -4  -6    8.33    1.99
  -6  -4  -6   11.27    1.64
  -6  -4  -6    9.08    1.98
  -6  -4  -6    6.46    1.89
   6  -4   6    9.22    2.02
   6   4   7    1.66    1.11
   6   4   7    1.39    0.81
   6   4   7    0.73    1.01
  -6  -4  -7   -0.94    0.75
  -6  -4  -7    1.05    1.10
  -6  -4  -7   -0.11    1.18
  -6  -4  -7   -1.40    1.04
   6  -4   7   -0.22    1.01
   6  -4   7    2.41    1.01
  -6   5   6    1.62    1.24
  -6   5   6    1.76    1.34
  -6  -5   6    0.24    1.10
   6  -5  -6    3.89    1.56
   6  -5  -6    0.60    1.35
   6  -5  -6    1.16    1.17
  -6  -5   6    2.42    1.29
  -6   5   5    8.39    1.74
  -6   5   5    7.67    1.74
   6  -5  -5    4.12    1.36
  -6  -5   5    6.78    1.63
   6  -5  -5    6.76    1.84
   6  -5  -5    5.58    1.10
  -6  -5   5    6.41    1.57
   6  -5  -5    5.96    1.80
  -6   5   4    0.39    0.92
  -6   5   4    0.10    0.85
  -6   5   4    0.53    1.02
   6   5  -4    0.13    0.88
   6  -5  -4   -0.05    1.06
   6  -5  -4   -1.54    0.78
  -6  -5   4    0.09    0.90
  -6  -5   4    1.76    0.87
  -6  -5   4    0.76    0.91
   6  -5  -4   -0.72    0.83
   6  -5  -4    0.96    0.73
  -6   5   3    1.76    1.08
   6   5  -3    2.21    1.27
  -6   5   3    3.74    1.39
  -6   5   3    1.72    0.91
  -6  -5   3    2.10    0.92
  -6  -5   3    2.24    1.26
   6  -5  -3    2.43    1.01
   6  -5  -3    2.30    1.30
  -6  -5   3    2.04    1.05
  -6  -5   3    2.51    0.72
  -6  -5   3    1.49    1.00
   6  -5  -3    0.54    0.76
  -6  -5   3    1.17    0.68
   6  -5  -3    3.03    1.38
   6  -5  -3    1.54    0.86
   6   5  -2    1.26    0.80
  -6   5   2    0.08    0.73
  -6   5   2    0.79    0.77
   6   5  -2   -0.60    0.88
  -6   5   2    0.95    0.89
  -6   5   2   -0.99    0.65
  -6  -5   2    0.39    0.75
  -6  -5   2   -0.36    0.53
   6  -5  -2   -0.05    0.60
  -6  -5   2    0.46    0.79
   6  -5  -2   -0.01    0.74
   6  -5  -2    0.24    0.75
   6  -5  -2    0.16    0.96
  -6  -5   2   -0.10    0.71
   6  -5  -2    0.66    0.72
  -6  -5   2    0.92    0.75
  -6  -5   2    1.03    0.73
   6   5  -1    3.26    0.93
   6   5  -1    3.37    1.08
   6   5  -1    2.72    0.70
   6   5  -1    4.79    1.28
  -6   5   1    3.88    1.02
  -6   5   1    3.45    0.75
   6   5  -1    2.34    0.72
   6  -5  -1    2.11    0.85
  -6  -5   1    4.24    1.17
   6  -5  -1    3.54    1.07
   6  -5  -1    3.85    0.78
   6  -5  -1    3.93    0.99
  -6  -5   1    3.90    1.04
  -6  -5   1    2.45    0.87
  -6  -5   1    4.25    0.94
   6  -5  -1    3.53    1.17
  -6  -5   1    3.12    1.06
   6   5   0    0.69    0.67
   6   5   0    0.14    0.74
   6   5   0    0.61    0.66
   6   5   0    2.54    1.10
  -6   5   0    1.95    0.80
  -6   5   0    0.12    0.53
  -6   5   0    1.85    0.51
  -6   5   0    0.63    0.64
   6   5   0    0.05    0.60
  -6  -5   0    0.74    0.74
  -6  -5   0    2.83    1.14
   6  -5   0    1.07    0.87
   6  -5   0    0.59    0.70
  -6  -5   0    0.85    0.79
  -6  -5   0    0.85    0.89
   6  -5   0    1.69    0.72
   6  -5   0    0.01    0.50
  -6  -5   0    0.73    0.78
  -6   5  -1    0.15    0.46
  -6   5  -1    0.54    0.57
   6   5   1   -0.70    0.64
   6   5   1    0.53    0.67
  -6   5  -1   -0.13    0.57
   6   5   1   -0.28    0.68
   6   5   1   -0.55    0.79
  -6  -5  -1    0.19    0.82
   6  -5   1    0.23    0.82
   6  -5   1   -0.54    0.60
  -6  -5  -1   -0.06    0.86
  -6  -5  -1   -0.05    0.76
  -6  -5  -1    0.26    0.92
   6  -5   1    0.44    0.46
   6  -5   1    0.28    0.45
  -6  -5  -1   -0.86    0.69
   6  -5   1    0.53    0.83
   6   5   2    3.91    1.32
   6   5   2    4.60    1.24
   6   5   2    1.26    0.86
   6   5   2    2.36    0.91
   6   5   2    3.34    1.07
   6  -5   2    3.21    0.86
   6  -5   2    2.89    0.72
  -6  -5  -2    2.22    1.89
   6  -5   2    3.76    1.00
  -6  -5  -2    3.45    1.65
  -6  -5  -2    2.85    1.08
   6  -5   2    2.65    1.29
  -6  -5  -2    4.10    1.26
   6  -5   2    3.47    1.05
  -6  -5  -2    3.98    1.34
   6  -5   2    3.07    0.73
   6  -5   2    1.60    0.97
   6   5   3   94.95    4.00
   6   5   3   92.43    4.11
   6   5   3   87.75    3.98
   6   5   3   87.60    4.00
  -6  -5  -3   95.85    4.15
   6  -5   3   86.14    3.62
   6  -5   3   87.80    3.29
   6  -5   3   89.42    3.06
   6  -5   3   91.96    3.26
  -6  -5  -3   90.90    4.13
  -6  -5  -3   91.22    4.04
   6  -5   3   87.95    3.01
  -6  -5  -3   97.89    4.17
  -6  -5  -3   78.21    4.83
   6  -5   3   89.00    3.62
   6   5   4    7.56    1.53
   6   5   4   11.49    2.14
   6   5   4    6.45    1.45
   6  -5   4    7.53    1.38
  -6  -5  -4    8.68    1.86
   6  -5   4    9.91    1.41
   6  -5   4   10.00    2.17
  -6  -5  -4    8.69    1.68
   6  -5   4    8.16    1.71
  -6  -5  -4   11.90    2.34
   6  -5   4    9.20    1.42
  -6  -5  -4    7.75    1.60
  -6  -5  -4    8.83    1.93
   6   5   5    1.64    0.98
   6   5   5    1.56    1.07
   6   5   5   -0.16    0.87
   6  -5   5    0.60    0.81
  -6  -5  -5   -0.22    0.96
   6  -5   5    2.08    0.84
  -6  -5  -5    2.74    1.28
   6  -5   5   -0.63    0.71
  -6  -5  -5    2.30    1.37
  -6  -5  -5    0.38    1.24
   6  -5   5   -0.17    0.87
   6  -5   5    0.25    0.72
   6   5   6    2.11    0.96
   6   5   6    3.62    1.18
   6   5   6   -0.86    0.92
  -6  -5  -6   -1.02    1.26
   6  -5   6    1.49    0.93
   6  -5   6    1.12    1.15
   6  -5   6    0.63    0.86
  -6  -5  -6    0.25    1.22
  -6  -5  -6    0.96    1.29
  -6   6   5   -0.70    1.04
   6  -6  -5   -0.37    0.90
   6  -6  -5    0.09    1.27
  -6  -6   5    0.38    1.12
   6  -6  -5    1.23    0.94
  -6  -6   5    0.52    0.94
   6  -6  -5   -0.65    1.24
  -6   6   4   -0.24    0.97
  -6   6   4    0.93    1.02
   6   6  -4    0.37    1.11
   6  -6  -4    0.83    1.13
  -6  -6   4    1.44    0.70
  -6  -6   4    1.01    1.10
  -6  -6   4    0.94    0.69
  -6  -6   4    0.02    0.91
   6  -6  -4    0.02    1.06
  -6   6   3    0.40    0.92
  -6   6   3   -0.10    0.88
   6   6  -3   -0.60    0.82
  -6  -6   3    2.89    0.92
  -6  -6   3    0.17    0.70
   6  -6  -3    0.39    1.07
   6  -6  -3    0.02    0.86
   6  -6  -3    1.76    1.37
   6  -6  -3    0.37    0.84
  -6  -6   3    0.78    0.76
  -6  -6   3    0.88    0.94
  -6  -6   3    0.24    0.88
  -6   6   2    2.19    0.95
  -6   6   2    4.10    1.05
   6   6  -2    1.89    1.42
   6  -6  -2    1.04    0.83
   6  -6  -2    1.07    1.04
  -6  -6   2    1.46    1.10
   6  -6  -2    3.78    1.35
  -6  -6   2    0.98    0.84
   6  -6  -2    5.24    1.44
  -6  -6   2    2.90    0.93
  -6  -6   2    1.98    1.10
   6  -6  -2    1.82    0.89
   6   6  -1    2.78    1.24
  -6   6   1    3.53    0.81
   6   6  -1    5.11    1.02
   6   6  -1    4.64    1.39
  -6  -6   1    4.55    1.24
   6  -6  -1    6.04    1.05
  -6  -6   1    4.76    1.28
   6  -6  -1    4.31    1.38
  -6  -6   1    4.06    1.10
  -6  -6   1    4.41    1.37
   6  -6  -1    2.25    0.93
   6  -6  -1    4.14    1.24
   6  -6  -1    3.25    1.26
   6   6   0    2.04    0.81
   6   6   0    1.87    0.95
   6   6   0    2.64    1.45
  -6   6   0    3.34    0.73
  -6   6   0    3.67    0.97
  -6   6   0    3.19    1.09
  -6  -6   0    3.10    1.09
  -6  -6   0    1.80    1.07
  -6  -6   0    3.33    1.22
  -6  -6   0    4.09    1.47
   6  -6   0    2.68    1.14
   6  -6   0    2.29    1.35
   6  -6   0    3.14    0.76
   6  -6   0    2.47    0.91
  -6   6  -1   18.73    1.79
  -6   6  -1   18.61    1.31
   6   6   1   18.66    2.20
   6   6   1   18.56    1.81
   6  -6   1   16.58    1.16
   6  -6   1   18.85    1.72
  -6  -6  -1   20.15    2.21
   6  -6   1   18.60    2.01
  -6  -6  -1   17.48    1.94
  -6  -6  -1   18.26    1.95
   6  -6   1   18.40    1.26
  -6  -6  -1   20.59    1.91
   6   6   2   12.32    1.94
   6   6   2   12.54    1.95
   6   6   2   15.08    2.05
   6  -6   2   13.41    1.43
   6  -6   2    9.18    1.63
  -6  -6  -2   18.22    2.31
  -6  -6  -2   15.24    2.31
   6  -6   2   10.65    1.82
   6  -6   2   13.35    1.47
   6  -6   2   13.18    1.26
   6  -6   2   10.87    1.16
  -6  -6  -2    9.79    1.71
  -6  -6  -2   18.07    3.45
   6   6   3    5.64    1.48
   6   6   3    7.17    1.77
   6  -6   3    7.53    1.14
  -6  -6  -3    4.72    1.31
   6  -6   3    4.30    1.26
   6  -6   3    3.60    1.35
  -6  -6  -3    5.18    1.45
   6  -6   3    5.49    1.12
   6  -6   3    4.93    0.98
   6  -6   3    5.33    1.07
  -6  -6  -3    5.05    1.49
  -6  -6  -3    4.44    1.30
   6  -6   3    5.15    1.13
   6   6   4   11.42    2.30
   6   6   4    7.32    1.56
  -6  -6  -4    6.97    1.46
  -6  -6  -4    7.24    1.86
   6  -6   4    6.83    1.43
   6  -6   4    7.86    1.08
  -6  -6  -4    8.66    1.79
   6  -6   4    8.06    2.09
   6  -6   4    7.77    2.03
  -6  -6  -4    5.38    1.78
   6   6   5    0.65    1.33
   6   6   5    3.00    1.15
  -6  -6  -5    2.63    1.62
   6  -6   5    1.19    1.35
  -6  -6  -5    7.70    3.45
   6  -6   5    1.14    0.78
   6  -6   5    1.27    1.03
  -6  -6  -5    0.06    0.99
  -6   7   4    2.58    1.29
   6   7  -4    0.53    1.16
   6  -7  -4    1.56    1.15
  -6  -7   4    1.01    0.83
   6  -7  -4    0.74    1.32
  -6  -7   4    0.13    0.97
  -6  -7   4    1.06    0.77
   6  -7  -4   -0.49    0.99
  -6  -7   4   -0.50    0.91
   6   7  -3    0.48    1.08
  -6   7   3   -0.55    1.10
  -6   7   3    0.68    0.90
   6  -7  -3    0.39    0.90
   6  -7  -3   -0.31    1.24
  -6  -7   3   -0.35    1.01
   6  -7  -3   -1.53    1.08
  -6  -7   3    0.03    0.70
  -6  -7   3   -1.11    0.65
  -6  -7   3    1.84    1.93
   6   7  -2    1.16    1.44
  -6   7   2    0.57    0.82
  -6   7   2    1.22    1.14
   6  -7  -2   -0.80    1.09
   6  -7  -2   -1.72    0.99
  -6  -7   2    0.08    1.12
  -6  -7   2    0.03    0.77
  -6  -7   2    0.25    0.77
   6  -7  -2    1.10    0.82
  -6  -7   2    2.85    1.44
   6   7  -1    0.85    0.68
   6   7  -1    0.78    1.12
  -6   7   1    0.69    0.68
  -6   7   1    1.84    1.00
   6   7  -1    1.31    0.98
   6  -7  -1    1.42    0.77
  -6  -7   1    1.83    1.08
   6  -7  -1    1.38    1.27
  -6  -7   1    0.18    1.03
  -6  -7   1    1.19    0.94
   6  -7  -1    1.86    1.08
  -6  -7   1    1.12    1.05
  -6   7   0    5.51    1.17
   6   7   0    6.04    1.34
   6   7   0    5.58    2.01
   6   7   0    3.57    1.02
  -6   7   0    4.28    0.80
  -6  -7   0    3.06    1.38
   6  -7   0    4.38    1.33
  -6  -7   0    5.36    1.50
  -6  -7   0    4.30    1.37
   6  -7   0    5.28    0.99
  -6  -7   0    3.16    1.34
   6  -7   0    5.23    1.58
   6   7   1   -0.42    0.98
  -6   7  -1    0.39    0.57
   6   7   1   -0.22    0.75
  -6  -7  -1   -1.04    0.91
  -6  -7  -1    0.81    1.05
   6  -7   1    0.51    0.88
  -6  -7  -1    0.83    1.18
  -6  -7  -1    1.13    1.07
   6  -7   1    0.77    0.68
   6  -7   1    0.49    1.13
   6   7   2    3.46    1.27
   6   7   2    2.52    1.40
   6  -7   2    2.99    1.06
  -6  -7  -2    1.20    1.04
   6  -7   2    4.81    0.86
   6  -7   2    3.15    1.46
  -6  -7  -2    3.73    1.60
   6  -7   2    2.00    0.83
   6  -7   2    2.91    1.18
  -6  -7  -2    3.81    1.37
  -6  -7  -2    3.05    1.40
   6  -7   2    2.68    1.34
   6   7   3   21.30    2.38
   6   7   3   17.33    2.34
  -6  -7  -3   20.87    3.04
   6  -7   3   15.16    2.72
   6  -7   3   14.02    1.47
  -6  -7  -3   21.55    2.95
   6  -7   3   19.90    1.40
  -6  -7  -3   14.23    2.24
   6  -7   3   16.44    1.58
  -6  -7  -3   15.97    2.27
   6  -7   3   16.49    1.59
   6  -7   3   16.88    2.33
   6   7   4    2.72    1.32
   6   7   4    2.29    1.28
   6  -7   4    2.40    0.84
  -6  -7  -4    0.67    1.51
  -6  -7  -4   -0.16    1.12
   6  -7   4    0.75    0.73
   6  -7   4    0.55    1.08
   6  -7   4    0.52    0.83
  -6  -7  -4    1.12    1.26
  -6  -7  -4    0.99    1.17
   6  -7   4    3.39    1.78
  -6   8   2    0.10    0.82
   6   8  -2   -0.96    1.09
   6  -8  -2    1.89    0.93
   6  -8  -2   -0.30    1.34
  -6  -8   2    0.23    0.99
  -6  -8   2    0.10    1.15
   6  -8  -2    3.59    1.44
  -6  -8   2   -0.53    1.08
  -6  -8   2    1.13    1.02
   6   8  -1   -0.67    1.23
  -6   8   1    1.82    0.99
  -6   8   1    1.76    0.80
   6  -8  -1    3.42    1.01
  -6  -8   1    0.30    1.20
   6  -8  -1    0.94    1.21
  -6  -8   1    2.88    1.34
   6  -8  -1    0.42    0.93
  -6  -8   1    0.64    1.03
  -6  -8   1    0.59    1.02
   6   8   0   -1.10    0.88
   6   8   0    0.41    0.81
  -6   8   0    1.97    0.86
  -6  -8   0    0.14    1.12
  -6  -8   0    0.70    1.31
  -6  -8   0    1.43    1.08
   6  -8   0    1.43    0.78
  -6  -8   0    1.89    1.23
   6  -8   0    0.60    1.26
   6  -8   0    0.32    1.05
  -6   8  -1    6.18    1.15
   6   8   1    8.81    2.22
   6   8   1    4.41    1.30
  -6  -8  -1    4.51    1.20
  -6  -8  -1    5.23    1.49
  -6  -8  -1    5.00    1.65
   6  -8   1    7.03    0.78
   6  -8   1    3.61    1.82
   6  -8   1    6.39    1.00
   6  -8   1    4.95    1.55
  -6  -8  -1    3.89    1.73
   6  -8   1    4.50    1.31
   6  -8   2    7.46    2.30
  -7   0   8    2.42    1.13
  -7   0   8    2.31    1.07
   7   0  -8    0.50    1.45
   7   0  -8    1.23    1.10
   7   0  -7   -0.27    0.90
   7   0  -7    0.56    0.59
  -7   0   7    0.20    0.77
   7   0  -7   -1.07    0.92
  -7   0   7   -0.68    0.73
   7   0  -6   -0.72    0.49
   7   0  -6    0.59    1.08
  -7   0   6    0.12    0.79
   7   0  -6    1.41    1.01
  -7   0   6   -0.06    0.77
   7   0  -5    0.61    0.58
  -7   0   5   -1.19    0.55
   7   0  -5    0.13    0.77
  -7   0   5   -0.21    0.67
   7   0  -5    0.21    0.47
  -7   0   5   -1.27    0.50
   7   0  -5    0.22    0.75
  -7   0   5   -1.16    0.55
   7   0  -4    6.15    0.89
   7   0  -4    3.86    0.94
  -7   0   4    7.50    1.37
  -7   0   4    3.39    0.76
   7   0  -4    4.83    1.21
   7   0  -4    3.92    0.78
  -7   0   4    7.87    1.40
  -7   0   4    5.73    1.14
   7   0  -3   -0.38    0.61
   7   0  -3   -0.41    0.38
  -7   0   3    0.26    0.64
  -7   0   3   -0.36    0.55
  -7   0   3    0.48    0.47
  -7   0   3    0.48    0.56
   7   0  -3   -0.05    0.52
   7   0  -3    0.16    0.55
   7   0  -2   86.83    3.00
   7   0  -2   88.87    2.54
  -7   0   2   93.78    2.87
  -7   0   2   87.20    2.52
   7   0  -2   92.01    3.07
  -7   0   2   93.52    3.02
   7   0  -2   91.52    2.80
  -7   0   2   94.00    3.08
  -7   0   2   96.31    2.88
  -7   0   1   -0.22    0.30
  -7   0   1    0.15    0.43
   7   0  -1   -0.15    0.45
  -7   0   1   -0.23    0.42
  -7   0   1    0.27    0.44
   7   0  -1    0.64    0.46
   7   0  -1    0.42    0.44
  -7   0   1   -0.11    0.44
   7   0  -1    0.16    0.36
   7   0   0   34.57    1.22
   7   0   0   38.56    1.39
  -7   0   0   38.88    1.45
  -7   0   0   39.63    1.47
  -7   0   0   37.25    1.24
   7   0   0   38.37    1.45
   7   0   0   38.72    1.46
  -7   0   0   39.96    1.57
   7   0   0   37.85    1.57
  -7   0   0   37.96    1.41
  -7   0  -1   -0.65    0.35
  -7   0  -1    0.54    0.40
  -7   0  -1   -0.04    0.45
   7   0   1    0.04    0.42
   7   0   1    0.87    0.52
   7   0   1    0.54    0.42
   7   0   1   -0.32    0.20
   7   0   1   -0.10    0.46
  -7   0  -1   -0.06    0.25
  -7   0  -1    0.47    0.50
  -7   0  -2  159.59    4.47
   7   0   2  159.99    4.52
   7   0   2  166.49    4.75
   7   0   2  162.48    4.54
  -7   0  -2  172.50    4.53
   7   0   2  163.21    4.22
  -7   0  -2  162.76    4.21
  -7   0  -2  167.84    4.71
  -7   0  -2  163.22    4.76
   7   0   2  171.19    4.74
   7   0   3    0.33    0.47
   7   0   3   -0.14    0.51
  -7   0  -3   -0.05    0.41
  -7   0  -3    0.56    0.55
   7   0   3   -0.43    0.47
  -7   0  -3   -0.28    0.45
  -7   0  -3   -0.17    0.44
  -7   0  -3   -0.30    0.59
   7   0   3   -0.57    0.50
   7   0   3    0.29    0.49
   7   0   4   30.42    2.00
   7   0   4   31.08    1.71
  -7   0  -4   31.62    2.05
  -7   0  -4   29.71    1.57
  -7   0  -4   28.74    1.61
  -7   0  -4   29.80    1.50
  -7   0  -4   32.67    1.54
   7   0   4   30.04    1.58
   7   0   4   30.55    1.70
   7   0   4   29.74    1.76
  -7   0  -5    0.03    0.53
  -7   0  -5   -0.64    0.77
   7   0   5    0.18    0.68
  -7   0  -5    1.46    0.60
   7   0   5    0.06    0.73
   7   0   5   -0.05    0.65
  -7   0  -5    0.15    0.63
  -7   0  -5    0.48    0.52
   7   0   5    0.51    0.72
   7   0   5    0.23    0.72
  -7   0  -6   30.48    2.05
   7   0   6   27.96    2.00
   7   0   6   31.32    2.03
   7   0   6   31.09    2.08
   7   0   6   30.75    2.01
  -7   0  -6   29.90    2.56
   7   0   7    1.51    1.07
  -7   0  -7    2.89    0.74
   7   0   7   -0.27    0.98
  -7   0  -7    0.50    1.08
   7   0   7   -0.35    0.69
   7   0   7    0.91    0.82
   7   0   7    0.89    0.62
   7   0   8    1.19    0.97
   7   0   8    0.54    0.68
   7   0   8   -1.37    0.86
  -7   0  -8    1.27    1.05
  -7   0  -8   -0.97    1.17
  -7   1   8    0.98    0.94
   7   1  -8   -0.67    1.17
   7   1  -8   -0.41    1.05
  -7   1   8    0.78    0.99
  -7  -1   8    0.74    0.92
   7  -1  -8    0.51    1.18
   7  -1  -8    0.09    0.71
  -7  -1   8    0.78    0.95
   7  -1  -8    1.21    1.38
   7   1  -7    1.08    1.08
  -7   1   7    0.83    0.86
  -7   1   7    2.10    1.14
   7   1  -7    1.13    1.21
   7  -1  -7    0.34    0.90
  -7  -1   7    0.64    0.81
  -7  -1   7    2.69    1.00
   7  -1  -7    1.69    1.15
   7  -1  -7    2.19    0.83
   7   1  -6   -0.06    0.87
   7   1  -6   -0.04    1.03
  -7   1   6   -0.37    0.80
  -7   1   6   -0.56    0.73
   7  -1  -6   -0.40    0.93
  -7  -1   6   -0.14    0.71
   7  -1  -6    0.07    0.88
  -7  -1   6    1.22    0.73
   7  -1  -6    0.26    0.63
  -7   1   5    1.02    0.79
  -7   1   5    1.00    0.86
   7   1  -5    0.17    0.83
   7   1  -5    1.08    0.81
  -7   1   5    1.30    0.86
  -7   1   5    0.41    0.83
  -7  -1   5    0.67    0.44
   7  -1  -5    2.03    0.83
   7  -1  -5    0.71    0.64
  -7  -1   5    0.73    0.49
  -7  -1   5    2.03    0.94
  -7  -1   5    1.33    0.63
  -7  -1   5    0.80    0.83
   7  -1  -5    0.44    0.70
  -7  -1   5    1.21    0.65
   7  -1  -5    1.15    1.03
   7   1  -4    1.18    0.67
  -7   1   4    0.41    0.63
   7   1  -4    0.38    0.41
   7   1  -4   -0.24    0.45
  -7   1   4   -0.08    0.61
  -7   1   4    0.30    0.67
   7   1  -4   -0.26    0.42
  -7   1   4    0.00    0.55
   7  -1  -4   -0.41    0.54
   7  -1  -4    0.03    0.44
  -7  -1   4   -0.65    0.47
   7  -1  -4    0.46    1.10
  -7  -1   4    0.93    0.42
  -7  -1   4   -0.72    0.54
  -7  -1   4    0.17    0.45
   7  -1  -4   -0.33    0.64
   7   1  -3    2.35    0.60
  -7   1   3    1.62    0.80
   7   1  -3    3.32    0.54
  -7   1   3    3.64    0.92
   7   1  -3    3.02    0.54
  -7   1   3    2.90    0.74
  -7   1   3    2.21    0.71
   7   1  -3    2.48    0.79
   7  -1  -3    2.66    0.83
   7  -1  -3    1.96    0.70
  -7  -1   3    2.18    0.70
   7  -1  -3    2.49    0.79
  -7  -1   3    2.99    0.62
  -7  -1   3    2.80    0.85
  -7  -1   3    2.37    0.62
  -7  -1   3    1.97    0.58
   7  -1  -3    1.40    0.70
  -7   1   2   -0.59    0.47
   7   1  -2   -0.12    0.45
  -7   1   2    0.84    0.56
  -7   1   2   -0.31    0.58
  -7   1   2   -0.20    0.61
  -7   1   2   -0.08    0.32
   7   1  -2    0.37    0.40
   7   1  -2   -0.27    0.45
   7   1  -2    0.89    0.41
   7  -1  -2    0.00    0.34
   7  -1  -2    0.67    0.60
  -7  -1   2   -0.05    0.39
  -7  -1   2   -0.01    0.56
   7  -1  -2    0.07    0.43
  -7  -1   2    0.04    0.42
  -7  -1   2    0.10    0.38
   7  -1  -2    0.26    0.53
  -7  -1   2   -0.07    0.49
  -7  -1   2    0.66    0.49
  -7   1   1   15.26    1.02
   7   1  -1   12.09    1.02
   7   1  -1   14.24    0.83
   7   1  -1   12.22    0.97
  -7   1   1   12.51    0.86
  -7   1   1   13.98    0.89
   7   1  -1   13.91    1.10
  -7   1   1   11.19    0.95
   7   1  -1   13.14    0.80
  -7  -1   1   12.44    0.97
  -7  -1   1   13.46    0.88
   7  -1  -1   12.59    0.82
   7  -1  -1   12.96    0.90
   7  -1  -1   13.19    1.01
   7  -1  -1   13.21    1.01
  -7  -1   1   12.40    1.02
  -7  -1   1   13.16    1.08
  -7  -1   1   13.21    0.88
   7  -1  -1   14.70    1.01
  -7   1   0   27.39    1.33
   7   1   0   27.80    1.34
  -7   1   0   26.21    1.21
  -7   1   0   25.34    1.06
   7   1   0   29.68    1.29
   7   1   0   25.15    1.22
   7   1   0   23.09    1.35
  -7   1   0   28.65    1.23
  -7   1   0   25.97    0.90
  -7  -1   0   26.44    1.21
   7  -1   0   25.52    1.26
   7  -1   0   28.11    1.37
   7  -1   0   25.15    1.05
  -7  -1   0   30.22    1.39
  -7  -1   0   26.38    1.41
   7  -1   0   26.18    1.21
  -7  -1   0   30.09    1.28
   7  -1   0   26.23    0.90
  -7  -1   0   29.06    1.28
  -7   1  -1   67.23    2.38
   7   1   1   64.36    2.27
  -7   1  -1   66.65    2.05
   7   1   1   67.65    2.11
   7   1   1   67.22    2.40
   7   1   1   69.95    2.41
  -7   1  -1   61.19    1.96
   7   1   1   63.45    2.24
  -7   1  -1   70.29    2.09
   7  -1   1   62.33    1.70
  -7  -1  -1   68.30    2.42
  -7  -1  -1   67.60    2.29
  -7  -1  -1   66.65    2.36
   7  -1   1   62.64    2.07
  -7  -1  -1   66.68    2.28
   7  -1   1   65.65    2.40
   7  -1   1   64.61    1.98
  -7  -1  -1   66.92    2.11
   7  -1   1   66.05    2.12
  -7   1  -2   -0.02    0.39
  -7   1  -2    0.42    0.63
  -7   1  -2   -0.32    0.35
  -7   1  -2    0.41    0.51
   7   1   2    0.21    0.53
  -7   1  -2    0.34    0.29
   7   1   2    0.00    0.55
   7   1   2   -0.54    0.51
   7   1   2    0.06    0.58
   7   1   2    0.83    0.49
   7  -1   2   -0.27    0.38
  -7  -1  -2    0.24    0.48
  -7  -1  -2   -0.15    0.54
  -7  -1  -2    0.07    0.54
   7  -1   2    0.09    0.51
   7  -1   2    0.18    0.40
   7  -1   2   -0.50    0.44
  -7  -1  -2    0.27    0.56
  -7  -1  -2    0.09    0.48
   7  -1   2   -0.07    0.28
   7   1   3   14.55    1.56
  -7   1  -3    9.88    0.71
  -7   1  -3   10.07    1.17
  -7   1  -3   10.60    0.74
   7   1   3    8.76    1.00
   7   1   3    9.19    1.26
   7   1   3    9.74    1.14
  -7   1  -3   10.66    0.81
   7   1   3    6.92    0.95
  -7   1  -3   10.12    1.19
   7  -1   3    9.30    1.08
   7  -1   3    8.34    0.77
   7  -1   3    9.46    0.88
   7  -1   3    9.00    0.85
   7  -1   3   10.43    1.18
  -7  -1  -3    9.36    1.04
  -7  -1  -3   10.37    1.07
  -7  -1  -3   10.61    1.06
  -7  -1  -3    8.88    1.17
  -7   1  -4    1.97    0.75
  -7   1  -4    1.46    0.45
   7   1   4    2.28    0.78
  -7   1  -4    0.75    0.79
   7   1   4    1.05    0.71
   7   1   4    0.88    0.70
   7   1   4    0.67    0.67
   7   1   4    1.79    0.93
  -7   1  -4    1.36    0.59
  -7   1  -4    1.29    0.45
  -7  -1  -4    0.26    0.59
  -7  -1  -4    1.52    0.62
   7  -1   4    1.96    0.63
  -7  -1  -4    0.64    0.66
   7  -1   4    2.03    0.84
   7  -1   4    0.51    0.54
  -7  -1  -4    1.23    0.57
   7  -1   4    1.01    0.64
   7  -1   4    2.20    0.78
  -7  -1  -4    2.49    1.03
   7   1   5    1.00    0.77
   7   1   5    1.11    0.85
  -7   1  -5    1.19    0.90
   7   1   5    0.98    0.78
   7   1   5   -0.02    0.75
   7   1   5    1.72    0.84
  -7   1  -5    0.83    0.63
  -7  -1  -5   -0.28    0.61
   7  -1   5    0.75    0.69
   7  -1   5    2.31    0.75
  -7  -1  -5    1.22    0.78
  -7  -1  -5    0.25    0.74
   7  -1   5    0.12    0.69
  -7  -1  -5    1.01    0.94
  -7  -1  -5    0.43    0.57
   7  -1   5    1.03    0.71
  -7   1  -6    0.79    1.16
   7   1   6    1.24    0.92
   7   1   6    0.61    0.77
   7   1   6    2.05    1.16
   7   1   6   -0.33    0.72
   7  -1   6    1.64    0.87
  -7  -1  -6    2.57    1.31
   7  -1   6    0.93    0.79
   7  -1   6    0.17    0.78
   7  -1   6    2.37    0.89
  -7  -1  -6    0.47    0.69
  -7  -1  -6    0.89    0.86
  -7  -1  -6    1.05    0.65
   7  -1   6    0.95    0.91
  -7   1  -7    0.23    0.78
  -7   1  -7    0.11    1.08
   7   1   7    0.87    0.65
   7   1   7    0.37    0.94
  -7  -1  -7    0.95    0.98
   7  -1   7    2.69    0.82
  -7  -1  -7    1.44    1.40
   7  -1   7    1.46    0.83
   7  -1   7    1.39    1.05
   7  -1   7    0.87    0.87
  -7   2   7   -0.15    1.12
  -7   2   7    0.61    0.93
   7   2  -7    0.37    1.02
  -7  -2   7    0.07    0.74
   7  -2  -7    0.27    0.61
   7  -2  -7    1.47    1.24
   7  -2  -7   -0.66    0.99
  -7  -2   7   -0.07    0.75
  -7  -2   7    0.35    0.63
   7   2  -6   -0.34    0.82
  -7   2   6    0.41    1.04
  -7   2   6    2.69    1.20
  -7  -2   6    2.02    0.70
   7  -2  -6    0.75    0.73
  -7  -2   6    0.38    0.64
   7  -2  -6    2.10    1.25
  -7  -2   6    0.41    0.69
   7  -2  -6    0.16    1.00
  -7  -2   6    0.38    0.66
  -7   2   5    2.51    0.90
  -7   2   5    5.18    1.26
  -7   2   5    1.79    1.06
  -7   2   5    1.37    0.92
   7   2  -5    0.89    0.80
   7  -2  -5    1.65    0.96
   7  -2  -5    1.93    0.86
   7  -2  -5    1.08    1.05
  -7  -2   5    1.58    0.86
  -7  -2   5    2.09    0.72
  -7  -2   5    2.21    1.09
  -7  -2   5    2.22    0.68
   7  -2  -5    1.12    0.97
  -7   2   4    5.66    1.14
   7   2  -4    5.51    1.05
  -7   2   4    7.57    1.40
  -7   2   4    8.82    1.46
  -7   2   4   10.11    1.56
   7   2  -4    6.89    1.07
  -7  -2   4    7.13    0.85
  -7  -2   4    6.29    1.22
  -7  -2   4    7.49    0.87
   7  -2  -4    5.62    1.20
   7  -2  -4    5.19    1.31
  -7  -2   4    6.39    0.98
   7  -2  -4    7.35    1.38
   7  -2  -4    6.22    1.13
  -7  -2   4    6.97    1.37
   7   2  -3   11.28    1.48
   7   2  -3    6.14    0.97
  -7   2   3    7.80    1.23
  -7   2   3   11.06    1.58
  -7   2   3    6.38    1.06
  -7   2   3    7.43    1.12
   7  -2  -3   11.39    1.54
   7  -2  -3    8.94    1.23
  -7  -2   3    9.30    1.22
  -7  -2   3    5.65    1.09
  -7  -2   3    6.99    0.70
   7  -2  -3    7.90    1.23
  -7  -2   3    7.16    1.11
  -7  -2   3    7.71    0.74
   7  -2  -3    6.83    1.13
  -7   2   2    6.03    0.89
  -7   2   2    5.47    0.97
  -7   2   2    6.11    1.10
   7   2  -2    5.35    0.56
  -7   2   2    3.32    0.67
   7   2  -2    5.48    0.97
   7   2  -2    5.56    0.59
   7   2  -2    5.64    0.95
   7  -2  -2    3.26    0.67
  -7  -2   2    6.30    0.71
   7  -2  -2    5.44    0.88
  -7  -2   2    3.28    0.81
   7  -2  -2    5.39    0.88
   7  -2  -2    4.88    0.71
   7  -2  -2    5.08    1.04
  -7  -2   2    5.26    0.66
   7  -2  -2    4.82    0.72
  -7  -2   2    4.81    0.92
   7   2  -1    3.74    0.62
  -7   2   1    2.58    0.61
  -7   2   1    2.70    0.70
  -7   2   1    3.20    0.74
   7   2  -1    4.34    0.64
   7   2  -1    4.23    0.95
  -7   2   1    3.39    0.52
   7  -2  -1    3.52    0.57
   7  -2  -1    2.39    0.62
   7  -2  -1    2.13    0.75
   7  -2  -1    4.59    0.78
  -7  -2   1    5.23    0.78
  -7  -2   1    2.26    0.61
  -7  -2   1    2.70    0.66
  -7  -2   1    4.62    0.90
  -7  -2   1    3.49    0.65
   7  -2  -1    3.00    0.74
   7  -2  -1    2.08    0.74
  -7  -2   1    2.98    0.66
   7   2   0   14.10    1.14
   7   2   0   15.23    1.05
   7   2   0   14.22    1.13
   7   2   0   12.76    0.98
  -7   2   0   13.42    0.97
   7   2   0   13.47    1.20
  -7   2   0   16.54    1.07
   7  -2   0   15.71    1.02
  -7  -2   0   15.10    1.08
   7  -2   0   16.38    1.26
  -7  -2   0   14.66    1.22
  -7  -2   0   15.60    1.24
  -7  -2   0   13.47    1.04
   7  -2   0   14.49    1.06
  -7  -2   0   15.75    1.15
   7  -2   0   15.38    1.11
   7   2   1   -0.29    0.56
   7   2   1    0.89    0.49
   7   2   1    1.15    0.60
   7   2   1    1.28    0.68
  -7   2  -1    0.43    0.39
  -7   2  -1    0.86    0.40
  -7   2  -1    1.50    0.45
   7   2   1    0.94    0.68
   7  -2   1    1.00    0.75
  -7  -2  -1   -0.36    0.44
  -7  -2  -1   -0.38    0.57
   7  -2   1    0.87    0.47
   7  -2   1    0.92    0.43
   7  -2   1    0.84    0.32
  -7  -2  -1    0.80    0.55
  -7  -2  -1    0.28    0.59
   7  -2   1    0.76    0.55
  -7  -2  -1    0.27    0.67
   7   2   2   18.50    1.40
   7   2   2   18.16    1.29
   7   2   2   20.05    1.54
   7   2   2   17.43    1.39
   7   2   2   19.87    1.43
  -7   2  -2   17.17    1.11
  -7   2  -2   18.45    0.80
  -7  -2  -2   15.99    1.37
   7  -2   2   19.55    1.12
  -7  -2  -2   16.39    1.47
  -7  -2  -2   17.43    1.33
   7  -2   2   19.07    1.00
  -7  -2  -2   19.28    1.41
  -7  -2  -2   19.75    1.44
   7  -2   2   18.48    0.99
   7  -2   2   20.13    1.00
   7  -2   2   19.64    1.02
   7  -2   2   18.06    1.45
   7   2   3   13.16    1.42
   7   2   3   11.58    1.42
   7   2   3   12.66    1.63
   7   2   3   12.72    1.60
  -7   2  -3    9.00    1.08
   7   2   3   10.39    1.16
  -7  -2  -3   11.45    1.44
   7  -2   3    9.21    0.80
   7  -2   3   10.65    0.80
   7  -2   3    9.39    0.84
   7  -2   3   11.11    1.26
  -7  -2  -3   12.31    1.59
   7  -2   3    9.09    1.03
  -7  -2  -3   10.78    1.38
  -7  -2  -3   11.00    1.26
  -7  -2  -3   12.39    1.38
   7   2   4    5.93    1.32
   7   2   4    3.73    0.90
  -7   2  -4    4.45    0.81
   7   2   4    3.37    0.97
   7   2   4    4.77    1.25
  -7   2  -4    4.44    1.05
   7   2   4    3.41    0.92
   7  -2   4    5.90    0.82
  -7  -2  -4    4.31    1.06
   7  -2   4    3.32    0.93
  -7  -2  -4    4.26    1.32
   7  -2   4    3.83    0.80
  -7  -2  -4    5.56    1.39
   7  -2   4    3.64    0.93
   7  -2   4    4.09    0.75
  -7  -2  -4    3.69    0.92
   7  -2   4    6.08    1.31
  -7  -2  -4    3.39    0.96
  -7   2  -5    0.33    0.63
   7   2   5    0.53    0.70
   7   2   5   -0.38    0.74
   7   2   5    0.09    0.72
   7   2   5    0.35    0.80
   7   2   5    0.21    0.92
  -7   2  -5    0.91    0.88
  -7  -2  -5   -0.31    0.91
   7  -2   5    0.88    0.67
   7  -2   5   -1.08    0.67
   7  -2   5   -0.31    0.77
  -7  -2  -5   -0.92    0.58
  -7  -2  -5    0.24    0.63
   7  -2   5    0.49    0.56
  -7  -2  -5   -0.25    0.77
   7  -2   5   -0.19    0.62
   7  -2   5    0.67    0.55
   7   2   6   40.52    2.04
  -7   2  -6   41.05    2.73
   7   2   6   42.48    2.77
  -7   2  -6   37.97    2.72
   7   2   6   40.58    2.61
   7   2   6   39.61    2.55
  -7  -2  -6   37.62    1.98
   7  -2   6   41.37    1.98
   7  -2   6   35.23    2.20
  -7  -2  -6   40.28    2.59
   7  -2   6   37.82    2.35
   7  -2   6   40.32    2.48
  -7  -2  -6   38.37    2.98
  -7  -2  -6   38.56    2.42
   7  -2   6   42.92    1.98
   7   2   7    1.94    0.75
   7   2   7    0.20    1.13
  -7   2  -7    1.84    1.25
  -7   2  -7   -0.06    0.73
   7   2   7    2.80    1.20
  -7  -2  -7    0.40    0.74
   7  -2   7   -0.87    0.84
  -7  -2  -7    2.04    0.74
   7  -2   7    3.19    1.01
   7  -2   7   -1.24    0.87
  -7  -2  -7    2.08    1.35
  -7  -2  -7    0.79    0.96
  -7   3   7    1.23    1.00
  -7   3   7    2.11    1.34
   7   3  -7    0.61    1.04
  -7  -3   7    1.96    0.75
  -7  -3   7    0.66    1.21
   7  -3  -7    0.93    1.11
  -7  -3   7    1.14    0.85
   7  -3  -7    1.82    0.95
   7  -3  -7    3.43    2.14
  -7   3   6    5.33    1.36
  -7   3   6    1.64    1.19
   7   3  -6    0.37    0.90
   7  -3  -6    2.23    1.21
  -7  -3   6    2.22    0.68
  -7  -3   6    0.19    0.59
   7  -3  -6    2.41    1.23
   7  -3  -6    2.19    1.29
  -7  -3   6    4.27    1.05
  -7  -3   6    2.07    1.32
  -7   3   5    3.19    1.11
   7   3  -5   -0.35    0.78
  -7   3   5    1.16    1.25
  -7   3   5    1.23    0.82
  -7  -3   5    2.61    1.07
   7  -3  -5    1.51    1.04
   7  -3  -5    2.15    1.15
  -7  -3   5    2.65    0.95
  -7  -3   5    2.03    1.05
   7  -3  -5    2.10    1.12
  -7  -3   5    2.12    0.62
   7  -3  -5    1.59    1.02
  -7   3   4    0.34    0.74
  -7   3   4   -0.06    0.64
  -7   3   4    0.76    0.72
   7   3  -4    0.51    0.72
   7   3  -4   -0.04    0.63
  -7   3   4   -0.03    0.71
  -7  -3   4    0.32    0.45
  -7  -3   4    0.11    0.79
  -7  -3   4    0.32    0.73
  -7  -3   4   -0.07    0.57
   7  -3  -4    0.10    0.75
   7  -3  -4   -0.28    0.84
   7  -3  -4   -0.09    0.91
  -7  -3   4    0.64    0.46
   7  -3  -4    0.38    0.88
  -7   3   3    5.20    1.01
  -7   3   3    6.89    2.00
   7   3  -3    5.41    1.20
  -7   3   3    5.04    1.18
  -7   3   3    4.04    0.88
   7  -3  -3    6.81    1.39
  -7  -3   3    4.54    0.97
  -7  -3   3    5.63    0.73
  -7  -3   3    3.96    1.08
   7  -3  -3    6.17    0.89
  -7  -3   3    4.27    1.08
  -7  -3   3    4.77    0.96
   7  -3  -3    4.49    1.19
   7  -3  -3    6.16    1.36
   7  -3  -3    4.70    0.83
   7  -3  -3    5.58    1.07
  -7   3   2    3.76    0.87
   7   3  -2    4.71    1.13
  -7   3   2    6.06    1.25
  -7   3   2    3.67    0.80
  -7   3   2    3.97    0.88
   7   3  -2    4.49    0.93
   7  -3  -2    4.37    0.89
   7  -3  -2    4.90    0.95
  -7  -3   2    3.66    0.95
  -7  -3   2    4.30    0.70
  -7  -3   2    5.18    1.02
  -7  -3   2    5.68    1.07
   7  -3  -2    5.70    1.18
   7  -3  -2    4.35    1.01
  -7  -3   2    4.09    0.71
   7  -3  -2    3.54    1.01
   7  -3  -2    4.32    0.87
  -7  -3   2    2.97    0.81
   7   3  -1    0.31    0.46
   7   3  -1    0.35    0.49
  -7   3   1    1.34    0.77
   7   3  -1    0.48    0.72
  -7   3   1    0.39    0.67
   7   3  -1    0.05    0.54
  -7   3   1   -0.12    0.43
  -7   3   1    0.07    0.65
  -7  -3   1   -0.16    0.73
   7  -3  -1    0.01    0.66
   7  -3  -1    0.16    0.45
  -7  -3   1    1.02    0.67
   7  -3  -1    0.64    0.70
  -7  -3   1    0.13    0.51
   7  -3  -1    0.76    0.77
  -7  -3   1    0.89    0.60
  -7  -3   1    0.22    0.50
   7  -3  -1    0.37    0.66
   7  -3  -1    0.76    0.67
   7   3   0   56.91    2.58
   7   3   0   55.14    2.37
   7   3   0   52.08    2.32
  -7   3   0   51.27    2.16
  -7   3   0   53.86    2.15
   7   3   0   51.47    2.09
   7  -3   0   54.95    2.44
  -7  -3   0   54.81    2.38
   7  -3   0   51.96    2.46
   7  -3   0   56.44    2.26
  -7  -3   0   58.55    2.45
  -7  -3   0   55.25    2.49
   7  -3   0   52.91    2.18
   7  -3   0   49.65    2.20
  -7  -3   0   55.47    2.22
  -7  -3   0   52.61    2.19
  -7   3  -1   10.90    0.83
   7   3   1   10.26    1.13
  -7   3  -1   10.05    0.96
   7   3   1    7.44    1.05
  -7   3  -1   10.87    0.88
   7   3   1   14.78    1.59
   7   3   1   11.39    1.37
   7   3   1   13.72    1.49
  -7  -3  -1    9.78    1.24
   7  -3   1   11.15    0.60
   7  -3   1    8.25    1.00
  -7  -3  -1   13.22    1.40
   7  -3   1    9.06    0.95
   7  -3   1   14.03    1.66
   7  -3   1    9.50    0.61
  -7  -3  -1   12.55    1.58
  -7  -3  -1   11.41    1.25
  -7  -3  -1   12.90    1.45
   7  -3   1   10.55    0.99
   7   3   2    1.94    0.77
   7   3   2    2.11    0.90
   7   3   2    0.90    0.66
   7   3   2    1.27    0.78
   7   3   2    2.60    0.97
   7  -3   2    2.50    0.59
   7  -3   2    2.12    0.57
  -7  -3  -2    2.30    0.78
   7  -3   2    3.01    0.95
   7  -3   2    3.51    0.69
  -7  -3  -2    1.76    0.72
  -7  -3  -2    1.76    0.75
  -7  -3  -2    5.30    1.17
   7  -3   2    1.85    0.70
   7  -3   2    3.67    0.65
  -7  -3  -2    1.78    0.85
   7   3   3    5.42    1.12
  -7   3  -3    5.82    0.95
   7   3   3    5.23    1.22
   7   3   3    4.21    1.22
   7   3   3    4.79    1.11
  -7  -3  -3    6.41    1.12
  -7  -3  -3    7.47    1.32
   7  -3   3    6.68    1.30
   7  -3   3    6.08    0.91
   7  -3   3    3.69    0.91
  -7  -3  -3    3.40    1.07
   7  -3   3    5.84    0.72
   7  -3   3    5.93    0.89
   7  -3   3    5.82    0.98
  -7  -3  -3    3.39    0.84
  -7  -3  -3    5.63    1.10
   7  -3   3    5.94    1.12
  -7   3  -4    2.08    0.78
   7   3   4    1.09    0.83
   7   3   4    0.81    0.61
   7   3   4    0.32    0.68
   7   3   4    0.11    0.71
   7   3   4    1.92    0.89
  -7  -3  -4    0.88    0.93
   7  -3   4    2.60    0.78
   7  -3   4    0.89    0.67
  -7  -3  -4    0.75    0.62
   7  -3   4    0.54    0.54
  -7  -3  -4    1.41    1.01
   7  -3   4    1.05    0.46
  -7  -3  -4    1.24    0.78
  -7  -3  -4    1.13    0.92
   7  -3   4    1.46    0.85
   7  -3   4    1.71    0.89
   7   3   5    0.25    0.84
   7   3   5   -0.42    0.83
   7   3   5   -0.18    0.65
  -7   3  -5   -0.14    0.80
   7   3   5   -0.26    0.86
  -7  -3  -5    0.07    1.05
  -7  -3  -5    0.16    0.78
  -7  -3  -5    0.49    1.07
   7  -3   5    1.36    1.03
  -7  -3  -5    1.08    1.05
  -7  -3  -5    0.48    1.06
   7  -3   5    0.61    0.65
   7  -3   5   -0.16    0.59
   7  -3   5    1.24    0.77
   7  -3   5    1.71    0.88
   7   3   6    1.68    1.35
   7   3   6   -0.55    0.87
  -7   3  -6    0.53    0.98
   7   3   6    0.29    0.61
   7  -3   6    0.78    0.63
   7  -3   6    0.49    0.81
   7  -3   6    0.23    0.83
  -7  -3  -6    0.82    1.11
  -7  -3  -6    1.00    0.83
  -7  -3  -6    0.82    1.26
  -7  -3  -6   -0.10    0.75
   7  -3   6   -0.17    0.57
   7  -3   6    1.30    0.98
   7   3   7    7.68    1.56
   7   3   7    5.56    1.73
   7   3   7    6.74    1.11
  -7   3  -7    6.09    1.74
  -7  -3  -7    6.48    1.97
  -7  -3  -7    7.18    1.80
  -7  -3  -7    6.96    1.55
   7  -3   7    8.17    1.12
   7  -3   7    4.63    1.31
   7  -3   7    3.68    1.33
  -7  -3  -7    3.74    0.93
  -7   4   7   -0.81    1.13
  -7   4   7    1.40    1.06
  -7  -4   7    1.99    1.07
  -7  -4   7    0.24    1.20
   7  -4  -7    1.48    1.06
   7  -4  -7    0.31    1.16
   7  -4  -7    0.77    1.26
  -7   4   6    1.76    1.27
  -7   4   6   -0.27    0.94
  -7  -4   6    1.02    1.15
   7  -4  -6    1.63    1.41
   7  -4  -6    0.91    1.25
  -7  -4   6    2.45    0.99
   7  -4  -6    0.87    1.11
  -7   4   5    2.19    1.30
   7   4  -5    2.12    1.08
  -7   4   5    1.63    0.98
  -7   4   5    1.00    1.03
   7  -4  -5    1.91    1.10
   7  -4  -5    2.45    1.28
  -7  -4   5    0.85    0.76
   7  -4  -5    2.41    1.18
   7  -4  -5    2.74    1.33
  -7  -4   5    2.39    1.22
  -7   4   4   10.83    1.46
   7   4  -4   13.74    1.97
  -7   4   4   10.71    1.59
  -7   4   4   12.45    1.71
  -7  -4   4   13.71    1.94
   7  -4  -4   19.77    2.48
   7  -4  -4   14.78    1.85
  -7  -4   4   10.95    1.72
  -7  -4   4   17.83    2.32
  -7  -4   4   16.72    2.65
   7  -4  -4   11.53    1.79
   7  -4  -4   12.73    1.18
  -7  -4   4   13.79    0.96
  -7  -4   4   13.99    1.90
   7  -4  -4   10.18    1.18
   7  -4  -4   15.72    2.12
  -7   4   3    0.37    0.81
   7   4  -3   -1.07    0.78
  -7   4   3    0.41    0.78
  -7   4   3   -0.17    0.70
  -7   4   3    0.23    0.56
  -7  -4   3    0.72    0.84
  -7  -4   3    0.10    0.49
  -7  -4   3    1.11    0.85
  -7  -4   3    1.01    0.70
  -7  -4   3    0.20    0.63
   7  -4  -3    0.74    0.77
   7  -4  -3    0.80    0.84
  -7  -4   3    0.38    0.47
   7  -4  -3    0.36    0.66
  -7  -4   3   -0.54    0.61
   7  -4  -3    0.23    0.58
   7   4  -2   13.32    1.59
  -7   4   2   11.25    1.09
  -7   4   2   14.16    1.73
  -7   4   2   14.67    1.82
   7   4  -2   11.19    1.29
   7  -4  -2   14.56    1.63
  -7  -4   2   13.60    1.68
   7  -4  -2   10.02    1.30
  -7  -4   2   12.85    1.50
   7  -4  -2   13.08    1.62
  -7  -4   2   11.64    1.02
  -7  -4   2   14.29    1.84
   7  -4  -2   11.74    1.17
  -7  -4   2   11.93    1.56
  -7  -4   2   13.18    1.12
   7   4  -1    4.08    0.76
  -7   4   1    6.08    1.10
   7   4  -1    5.22    0.99
  -7   4   1    4.81    1.02
   7   4  -1    6.91    1.87
  -7   4   1    4.20    0.69
   7   4  -1    4.90    0.79
  -7   4   1    3.27    0.77
  -7  -4   1    5.75    1.18
  -7  -4   1    5.19    1.23
   7  -4  -1    5.85    1.20
   7  -4  -1    4.99    0.75
  -7  -4   1    5.63    0.95
   7  -4  -1    5.82    1.24
   7  -4  -1    4.28    1.02
  -7  -4   1    3.27    0.95
   7   4   0    1.31    0.69
  -7   4   0    2.03    0.62
  -7   4   0    1.45    0.37
   7   4   0    1.39    0.64
  -7   4   0    2.51    0.81
  -7   4   0    2.53    0.72
   7   4   0    2.23    0.85
   7   4   0    2.35    0.76
   7   4   0    2.06    0.73
  -7  -4   0    2.27    0.86
   7  -4   0    2.17    0.75
   7  -4   0    2.12    0.45
   7  -4   0    1.16    0.90
  -7  -4   0    1.76    0.74
  -7  -4   0    1.47    0.77
   7  -4   0    0.74    0.82
  -7  -4   0    2.47    0.68
  -7  -4   0    1.30    0.75
   7   4   1   16.08    1.51
  -7   4  -1   15.42    1.25
  -7   4  -1   15.14    1.02
   7   4   1   14.71    1.39
   7   4   1   13.57    1.44
  -7   4  -1   14.96    1.06
   7   4   1   17.22    1.49
   7   4   1   14.73    1.62
   7  -4   1   12.95    1.34
   7  -4   1   12.55    1.15
   7  -4   1   14.49    0.79
  -7  -4  -1   15.58    1.57
  -7  -4  -1   14.68    1.70
  -7  -4  -1   14.31    1.44
   7  -4   1   14.84    0.79
  -7  -4  -1   15.45    1.55
   7  -4   1   16.45    1.62
  -7  -4  -1   14.63    1.39
   7   4   2    3.05    0.98
   7   4   2    0.71    0.71
   7   4   2    1.74    0.86
   7   4   2    0.11    0.88
   7   4   2    2.25    0.80
   7  -4   2    0.63    0.64
  -7  -4  -2    2.19    0.76
  -7  -4  -2    2.99    1.04
   7  -4   2    0.58    0.89
   7  -4   2    1.98    0.65
   7  -4   2    1.82    0.55
  -7  -4  -2    1.47    0.89
   7  -4   2    2.23    0.57
  -7  -4  -2    0.75    0.71
   7  -4   2    0.86    0.57
   7  -4   2    3.23    1.18
   7   4   3   14.88    1.67
   7   4   3    9.29    1.38
   7   4   3   10.56    1.50
   7  -4   3   11.48    1.20
   7  -4   3   11.26    1.19
   7  -4   3   11.02    1.82
  -7  -4  -3   10.96    1.45
  -7  -4  -3   12.77    1.91
   7  -4   3   10.94    1.14
  -7  -4  -3   10.41    1.57
   7  -4   3   12.17    0.96
   7  -4   3   13.22    1.17
   7  -4   3   14.90    2.14
   7  -4   3   11.96    0.95
  -7  -4  -3   13.18    1.89
   7   4   4    9.98    1.60
   7   4   4    6.74    1.49
   7   4   4    9.24    1.47
   7   4   4   12.43    2.08
   7   4   4   13.58    2.14
  -7  -4  -4    8.10    1.49
   7  -4   4    9.60    1.39
   7  -4   4   12.02    1.47
   7  -4   4   10.99    1.84
   7  -4   4   10.15    1.43
  -7  -4  -4   10.70    1.59
  -7  -4  -4   10.61    1.81
  -7  -4  -4   11.37    1.54
   7  -4   4   14.24    2.15
   7   4   5    0.91    0.94
   7   4   5    2.69    1.09
   7   4   5   -0.05    0.90
   7  -4   5    2.55    0.91
   7  -4   5    2.13    0.89
  -7  -4  -5    1.50    1.11
  -7  -4  -5    1.45    1.18
  -7  -4  -5    1.18    1.02
   7  -4   5    1.61    1.18
  -7  -4  -5    1.40    1.12
   7   4   6   13.68    2.04
   7   4   6   12.76    1.53
   7   4   6   12.92    1.91
   7  -4   6   16.39    2.42
   7  -4   6   13.58    1.58
   7  -4   6   17.11    1.73
  -7  -4  -6   17.25    2.45
  -7  -4  -6   21.56    2.23
  -7  -4  -6   13.77    2.47
  -7  -4  -6   15.95    1.99
   7   4   7    2.22    1.16
   7   4   7    2.46    1.45
   7   4   7    0.38    0.82
  -7  -4  -7    1.93    1.07
   7  -4   7    3.02    1.14
  -7  -4  -7    3.68    1.77
  -7  -4  -7    0.55    1.33
  -7  -4  -7   -0.11    0.84
   7  -4   7    2.49    1.36
  -7   5   6    1.08    1.22
  -7   5   6    0.37    0.88
   7  -5  -6    0.30    1.23
  -7  -5   6    0.48    1.23
   7  -5  -6    0.41    1.08
  -7  -5   6    0.14    1.67
   7  -5  -6    1.51    1.32
  -7   5   5    6.86    1.76
   7   5  -5   10.37    2.12
  -7   5   5    6.14    1.42
   7  -5  -5    5.49    1.75
   7  -5  -5    6.56    1.89
   7  -5  -5    9.20    1.04
  -7  -5   5    6.59    1.52
  -7  -5   5    4.10    1.41
   7  -5  -5    7.38    1.67
   7  -5  -5    8.44    1.24
  -7   5   4    0.40    0.91
   7   5  -4    0.73    0.92
  -7   5   4    1.71    0.99
  -7   5   4    0.82    0.96
   7  -5  -4    1.68    0.91
   7  -5  -4   -0.21    0.90
  -7  -5   4    0.41    0.52
   7  -5  -4   -0.20    0.75
  -7  -5   4    1.43    1.09
  -7  -5   4   -0.09    0.58
   7  -5  -4    0.58    1.12
  -7  -5   4    0.92    1.08
   7  -5  -4    2.43    1.31
   7  -5  -4    0.48    0.66
  -7   5   3    5.67    1.44
  -7   5   3    4.70    1.12
  -7   5   3    3.07    1.02
   7   5  -3    5.43    1.56
  -7  -5   3    4.16    1.20
   7  -5  -3    4.27    1.34
   7  -5  -3    6.04    1.27
   7  -5  -3    4.05    1.07
  -7  -5   3    2.29    0.77
  -7  -5   3    2.18    0.80
  -7  -5   3    4.57    1.29
   7  -5  -3    2.35    1.20
  -7  -5   3    2.06    0.95
  -7  -5   3    3.28    1.13
   7   5  -2   -0.46    0.68
   7   5  -2    1.27    0.78
  -7   5   2   -0.93    0.61
  -7   5   2    1.41    1.00
  -7   5   2    0.92    0.84
  -7   5   2    0.97    0.85
  -7  -5   2    0.22    0.78
  -7  -5   2   -0.24    0.56
  -7  -5   2   -0.23    0.62
   7  -5  -2    1.20    0.86
  -7  -5   2   -0.41    0.57
  -7  -5   2    0.44    0.77
   7  -5  -2   -0.51    0.68
   7  -5  -2    0.15    0.66
   7  -5  -2   -0.17    0.90
  -7   5   1   21.06    1.66
   7   5  -1   20.60    1.36
   7   5  -1   23.31    1.80
  -7   5   1   20.98    1.24
   7   5  -1   23.48    1.93
   7   5  -1   20.39    1.38
   7   5  -1   20.18    1.99
  -7   5   1   21.37    1.78
  -7  -5   1   18.31    1.84
   7  -5  -1   20.96    1.89
   7  -5  -1   21.92    1.77
   7  -5  -1   20.00    1.89
   7  -5  -1   21.90    1.29
  -7  -5   1   20.62    1.55
  -7  -5   1   19.02    2.04
  -7  -5   1   23.69    2.02
  -7  -5   1   22.41    1.65
   7   5   0   14.96    2.04
  -7   5   0    9.86    0.76
  -7   5   0   11.38    1.20
  -7   5   0   11.33    1.21
  -7   5   0   13.75    1.75
   7   5   0   11.68    1.28
   7   5   0   14.79    1.66
   7   5   0   13.54    1.75
   7   5   0   13.98    1.72
  -7  -5   0   12.61    1.71
   7  -5   0   12.05    1.35
   7  -5   0   15.26    1.71
   7  -5   0   10.05    1.73
   7  -5   0   11.34    0.85
  -7  -5   0    9.28    1.39
  -7  -5   0   15.27    1.91
  -7  -5   0   14.39    2.13
  -7   5  -1    1.30    0.59
  -7   5  -1    2.05    0.70
   7   5   1    2.71    1.05
   7   5   1   -0.15    0.73
   7   5   1    0.29    0.68
   7   5   1    0.64    0.72
   7   5   1    0.93    0.88
  -7   5  -1    1.44    0.72
   7  -5   1    1.56    0.52
   7  -5   1    1.49    0.86
  -7  -5  -1    1.70    0.80
   7  -5   1    1.05    1.03
  -7  -5  -1    1.01    0.72
   7  -5   1    0.91    0.42
  -7  -5  -1    1.43    0.90
   7  -5   1    1.16    0.82
  -7  -5  -1    1.11    0.87
   7  -5   1    0.24    0.96
  -7  -5  -1    0.28    0.92
   7   5   2    0.02    0.85
   7   5   2   -0.15    0.87
   7   5   2    0.21    0.80
   7   5   2    0.80    0.77
  -7  -5  -2   -0.71    0.70
   7  -5   2    0.11    0.48
   7  -5   2    1.27    0.87
  -7  -5  -2   -0.27    0.81
   7  -5   2   -0.49    0.65
   7  -5   2    0.59    0.51
   7  -5   2    0.48    0.58
  -7  -5  -2   -0.27    0.92
  -7  -5  -2    1.01    0.99
  -7  -5  -2    2.54    1.13
   7  -5   2    0.06    0.64
   7   5   3    7.39    1.57
   7   5   3    8.58    1.71
   7   5   3    6.58    1.39
   7   5   3    7.52    1.60
   7  -5   3    4.87    1.14
  -7  -5  -3    7.01    1.43
   7  -5   3    5.40    0.92
   7  -5   3    7.00    0.99
   7  -5   3   11.01    1.99
  -7  -5  -3    4.75    1.27
  -7  -5  -3    8.13    1.52
   7  -5   3    7.27    1.27
  -7  -5  -3    4.77    1.23
  -7  -5  -3    8.39    1.73
   7  -5   3    5.84    1.03
   7   5   4    1.38    1.29
   7   5   4    0.20    1.01
   7   5   4    0.42    0.97
   7  -5   4    3.02    0.93
  -7  -5  -4    0.57    0.89
   7  -5   4    0.82    0.75
  -7  -5  -4    2.18    1.10
  -7  -5  -4    0.52    1.04
   7  -5   4   -0.35    0.63
  -7  -5  -4    0.38    0.99
  -7  -5  -4    2.76    1.29
   7  -5   4    0.94    1.15
   7  -5   4    1.12    0.86
   7   5   5    1.00    1.40
   7   5   5    1.79    1.07
   7   5   5    4.00    1.29
   7  -5   5    1.09    0.98
  -7  -5  -5    1.81    1.28
  -7  -5  -5    3.12    1.35
   7  -5   5    0.98    1.06
  -7  -5  -5    0.26    1.11
   7  -5   5    3.37    0.92
  -7  -5  -5    3.46    1.54
   7  -5   5    2.92    1.00
   7  -5   5    1.95    0.91
   7   5   6    0.90    1.27
   7   5   6    0.73    0.95
   7   5   6    1.57    1.18
  -7  -5  -6    0.07    1.26
   7  -5   6    1.24    0.86
  -7  -5  -6    0.41    1.18
  -7  -5  -6    1.71    1.10
   7  -5   6    0.32    0.96
   7  -5   6    0.97    0.90
  -7   6   5    2.37    1.16
   7   6  -5   -0.87    1.15
  -7  -6   5    1.90    1.46
   7  -6  -5    1.91    1.47
   7  -6  -5   -0.85    1.04
  -7  -6   5   -0.14    1.00
   7  -6  -5   -0.36    1.26
   7  -6  -5    0.40    0.85
  -7   6   4    9.37    1.65
  -7   6   4    7.57    1.68
   7   6  -4   11.21    2.34
   7  -6  -4   11.17    2.21
   7  -6  -4   12.59    1.88
  -7  -6   4   10.54    1.95
   7  -6  -4    8.32    1.55
  -7  -6   4   10.00    1.24
  -7  -6   4   11.00    1.31
   7  -6  -4    9.57    1.99
  -7  -6   4    8.46    1.71
   7  -6  -4   13.82    1.52
  -7   6   3   -0.77    0.85
   7   6  -3   -0.24    1.10
  -7   6   3    1.65    0.92
  -7  -6   3    0.05    0.91
   7  -6  -3    0.96    1.17
  -7  -6   3    1.32    0.83
   7  -6  -3   -0.14    0.86
  -7  -6   3   -0.27    0.65
  -7  -6   3    2.43    0.88
   7  -6  -3    1.80    0.92
  -7  -6   3   -0.96    0.83
   7  -6  -3    1.27    0.93
   7   6  -2    2.57    1.00
   7   6  -2    3.61    1.49
  -7   6   2    1.98    0.87
  -7   6   2    3.69    1.29
  -7  -6   2    3.67    1.08
   7  -6  -2    2.38    1.36
   7  -6  -2    1.72    0.90
   7  -6  -2    3.68    1.27
  -7  -6   2    2.04    1.12
   7  -6  -2    1.61    1.11
  -7  -6   2    4.07    1.11
  -7  -6   2    2.02    1.14
   7   6  -1    1.66    0.67
   7   6  -1    2.65    1.01
   7   6  -1    1.18    1.00
  -7   6   1    1.35    0.81
  -7  -6   1    1.39    1.09
  -7  -6   1    0.77    0.82
  -7  -6   1    1.48    1.04
   7  -6  -1    1.19    0.98
   7  -6  -1    1.18    1.17
  -7  -6   1    2.36    1.02
   7  -6  -1    1.33    0.70
   7  -6  -1    0.49    1.16
  -7   6   0    6.66    0.77
  -7   6   0    7.81    1.45
   7   6   0   10.00    2.14
   7   6   0    6.25    1.32
  -7   6   0    9.28    1.30
   7   6   0    8.85    1.37
   7  -6   0    8.76    1.00
  -7  -6   0    6.71    1.47
   7  -6   0    7.34    1.53
   7  -6   0    8.82    1.59
  -7  -6   0    7.90    1.45
  -7  -6   0    6.73    1.33
  -7  -6   0    6.93    1.47
   7   6   1    2.98    1.03
  -7   6  -1    2.39    0.70
  -7   6  -1    1.14    0.93
   7   6   1    2.56    1.42
  -7  -6  -1    1.94    1.11
   7  -6   1    2.19    1.14
   7  -6   1    1.39    0.55
   7  -6   1    1.86    0.60
   7  -6   1    0.91    0.86
  -7  -6  -1    2.25    1.30
  -7  -6  -1    1.76    1.23
   7  -6   1    3.06    1.16
  -7  -6  -1    2.90    1.17
   7   6   2    2.01    1.20
   7   6   2    0.26    1.05
   7   6   2   -0.19    0.93
   7  -6   2    0.17    0.93
   7  -6   2    0.71    0.75
   7  -6   2    1.00    0.63
  -7  -6  -2    0.85    0.99
   7  -6   2    2.89    0.72
   7  -6   2    1.18    1.32
  -7  -6  -2    0.35    1.08
   7  -6   2   -0.36    0.67
  -7  -6  -2    1.30    1.11
  -7  -6  -2   -0.43    1.14
   7   6   3    1.55    1.15
   7   6   3    0.78    0.84
   7  -6   3    1.91    0.75
  -7  -6  -3    0.24    1.03
   7  -6   3    1.07    1.02
   7  -6   3    1.27    1.09
  -7  -6  -3    1.32    0.80
  -7  -6  -3    1.06    1.24
   7  -6   3    0.20    0.61
   7  -6   3    1.08    0.75
   7  -6   3    0.87    0.74
  -7  -6  -3    1.51    1.05
   7  -6   3    2.64    0.88
   7   6   4   20.50    2.21
   7   6   4   21.95    2.37
   7  -6   4   18.46    1.54
  -7  -6  -4   20.43    2.39
   7  -6   4   16.31    1.32
   7  -6   4   21.52    3.15
  -7  -6  -4   20.23    2.76
   7  -6   4   16.71    1.62
   7  -6   4   17.75    1.33
  -7  -6  -4   22.96    2.45
   7  -6   4   18.36    1.93
  -7  -6  -4   14.02    1.95
   7   6   5    1.84    1.45
   7   6   5    2.50    1.28
  -7  -6  -5    2.62    1.52
   7  -6   5    2.83    1.11
  -7  -6  -5    3.79    1.63
   7  -6   5    0.50    0.97
  -7  -6  -5    0.96    1.37
   7  -6   5    0.02    0.85
  -7   7   4    1.31    1.14
   7   7  -4    1.21    1.49
  -7  -7   4    0.10    0.98
   7  -7  -4   -0.54    1.23
   7  -7  -4    0.52    1.23
   7  -7  -4   -0.02    0.96
  -7  -7   4    0.69    0.68
  -7  -7   4    1.10    0.70
   7  -7  -4    6.55    2.08
  -7  -7   4    1.68    1.16
   7  -7  -4    1.50    1.08
  -7   7   3    1.06    0.98
  -7   7   3   -1.13    0.92
   7   7  -3    0.41    1.18
  -7  -7   3   -0.08    1.09
  -7  -7   3    0.57    0.74
   7  -7  -3    0.10    0.91
   7  -7  -3   -0.05    0.82
   7  -7  -3   -0.12    1.26
  -7  -7   3    0.24    0.76
  -7  -7   3   -1.02    0.93
   7   7  -2    2.23    1.19
  -7   7   2    3.25    1.68
  -7   7   2    2.38    0.92
  -7  -7   2    3.72    1.21
   7  -7  -2    3.55    1.56
   7  -7  -2    3.57    1.44
  -7  -7   2    3.84    1.40
   7  -7  -2    3.13    1.04
  -7  -7   2    2.83    1.04
  -7  -7   2    4.06    1.49
   7   7  -1    5.99    1.74
  -7   7   1    4.76    0.92
   7   7  -1    5.98    1.07
  -7   7   1    5.87    1.34
  -7  -7   1    4.82    1.51
  -7  -7   1    4.13    1.23
   7  -7  -1    5.75    1.66
  -7  -7   1    8.92    2.04
  -7  -7   1    7.92    1.62
   7  -7  -1    6.06    1.52
   7  -7  -1    7.13    1.13
   7   7   0    0.75    0.71
  -7   7   0    0.71    0.75
   7   7   0   -0.87    1.02
  -7  -7   0    1.08    1.16
   7  -7   0    0.70    0.58
   7  -7   0    1.14    1.11
  -7  -7   0    1.02    1.07
   7  -7   0    0.16    0.85
  -7  -7   0   -0.72    1.06
  -7  -7   0    0.25    0.95
   7   7   1   -0.09    1.16
  -7   7  -1    2.76    0.78
   7   7   1   -0.36    0.86
  -7  -7  -1    1.29    1.30
   7  -7   1    0.82    0.93
   7  -7   1    0.46    1.14
   7  -7   1    4.20    1.36
  -7  -7  -1   -1.03    0.75
   7  -7   1    1.52    0.53
   7  -7   1   -0.21    1.06
   7  -7   1    1.27    0.61
  -7  -7  -1    1.34    0.97
  -7  -7  -1    0.36    1.03
   7   7   2    1.61    1.24
   7   7   2    2.61    1.18
   7  -7   2    5.78    1.34
  -7  -7  -2    2.87    1.33
   7  -7   2    3.97    1.18
  -7  -7  -2    2.85    1.58
  -7  -7  -2    3.95    1.09
   7  -7   2    2.81    0.83
   7  -7   2    1.54    1.25
   7  -7   2    4.65    1.50
  -7  -7  -2    3.38    1.36
   7   7   3    0.24    1.23
   7   7   3    1.65    1.35
  -7  -7  -3    1.54    1.20
  -7  -7  -3    2.28    1.43
   7  -7   3    2.22    1.12
   7  -7   3    1.02    1.11
   7  -7   3    2.35    1.04
   7  -7   3    1.19    0.84
   7  -7   3    0.26    0.81
  -7  -7  -3    0.10    1.11
  -7  -7  -3   -0.44    1.02
   7   7   4    2.03    1.42
   7   7   4    2.07    1.29
  -7  -7  -4    2.97    2.12
  -7  -7  -4    1.65    1.23
   7  -7   4    1.88    0.74
   7  -7   4    2.40    0.88
   7  -7   4    3.24    0.73
  -7  -7  -4    2.15    1.39
   7  -7   4    2.05    1.32
  -7  -7  -4    0.91    1.42
   7  -7   4    0.34    1.02
  -7   8   1    2.96    0.75
  -7   8   1   -0.06    0.72
   7   8  -1    0.79    1.35
   7   8  -1    4.20    1.58
   7  -8  -1    2.57    0.83
   7  -8  -1    0.57    1.27
  -7  -8   1    1.09    1.09
   7  -8  -1    1.73    1.43
  -7  -8   1    1.62    1.01
   7  -8  -1    2.29    1.02
  -7  -8   1    1.47    1.23
  -7  -8   1    3.43    1.56
   7   8   0   -1.44    1.17
  -7   8   0    4.85    1.17
   7   8   0    0.52    0.81
   7  -8   0    3.15    1.36
   7  -8   0   -1.30    1.10
  -7  -8   0    1.62    1.09
   7  -8   0    1.59    0.68
  -7  -8   0    0.01    1.30
  -7  -8   0    1.16    0.88
   7  -8   0    3.74    1.43
  -7  -8   0    1.54    1.17
   7  -8   0    0.55    1.22
  -7   8  -1    1.33    0.77
   7   8   1    0.23    1.12
   7   8   1    1.31    0.90
  -7  -8  -1    2.32    0.95
   7  -8   1    2.59    1.32
  -7  -8  -1    2.79    1.64
  -7  -8  -1   -0.01    1.42
   7  -8   1    4.91    1.44
  -7  -8  -1    1.32    1.21
   7  -8   1    1.80    1.76
   8   0  -8    2.03    1.51
   8   0  -8    2.18    1.33
  -8   0   8    0.60    0.95
  -8   0   8    2.76    1.14
  -8   0   7   -0.50    0.82
   8   0  -7    1.98    1.47
   8   0  -7   -0.01    0.56
   8   0  -7    0.88    1.13
  -8   0   7    1.39    0.97
  -8   0   6    9.56    1.50
   8   0  -6    7.89    1.71
   8   0  -6    7.44    1.53
   8   0  -6   10.14    1.32
  -8   0   6   13.79    1.78
  -8   0   5    0.60    0.73
   8   0  -5   -0.23    0.48
  -8   0   5    0.47    0.73
   8   0  -5   -0.42    0.74
  -8   0   5   -0.08    0.77
  -8   0   5    0.64    0.80
   8   0  -5    0.42    0.59
   8   0  -5    0.42    0.91
   8   0  -4   13.56    1.47
  -8   0   4   14.29    1.43
   8   0  -4   15.55    1.14
  -8   0   4   17.38    1.32
   8   0  -4   14.62    1.09
   8   0  -4   15.45    1.59
  -8   0   4   12.78    1.42
   8   0  -3   -0.18    0.54
   8   0  -3    0.06    0.62
  -8   0   3    0.06    0.64
  -8   0   3   -0.89    0.50
  -8   0   3    0.08    0.50
  -8   0   3    0.62    0.51
   8   0  -3    0.31    0.50
   8   0  -3   -0.08    0.44
   8   0  -2  102.11    3.06
   8   0  -2   96.25    2.77
  -8   0   2   94.69    2.75
  -8   0   2  100.91    3.26
  -8   0   2   98.04    3.04
  -8   0   2   98.05    3.05
   8   0  -2   94.57    3.20
   8   0  -1    0.28    0.42
   8   0  -1    0.56    0.48
  -8   0   1   -0.12    0.45
   8   0  -1   -0.04    0.45
  -8   0   1    0.89    0.53
  -8   0   1    0.36    0.43
  -8   0   1   -0.29    0.43
   8   0  -1    0.27    0.43
  -8   0   1    0.12    0.45
  -8   0   0   67.29    2.11
   8   0   0   63.75    2.25
   8   0   0   62.95    1.90
  -8   0   0   65.19    1.90
  -8   0   0   69.22    2.18
   8   0   0   65.05    2.14
  -8   0   0   66.67    2.15
  -8   0   0   64.44    2.25
   8   0   0   65.87    2.08
   8   0   0   64.31    2.15
   8   0   1    0.39    0.50
   8   0   1   -0.07    0.49
  -8   0  -1   -0.01    0.25
  -8   0  -1    0.10    0.55
   8   0   1   -0.36    0.40
   8   0   1   -0.01    0.21
  -8   0  -1    0.33    0.59
  -8   0  -1   -0.19    0.42
   8   0   1    0.24    0.42
  -8   0  -1   -0.03    0.44
   8   0   2  296.36    7.19
   8   0   2  293.24    7.59
  -8   0  -2  306.32    7.84
  -8   0  -2  299.55    7.83
  -8   0  -2  298.38    7.80
  -8   0  -2  284.06    7.17
   8   0   2  291.97    7.62
   8   0   2  286.40    7.79
   8   0   2  300.70    7.81
  -8   0  -3    0.31    0.51
   8   0   3    0.22    0.46
  -8   0  -3    0.29    0.49
  -8   0  -3    0.54    0.56
   8   0   3    0.58    0.51
   8   0   3    0.43    0.63
   8   0   3    0.40    0.55
  -8   0  -3   -0.38    0.58
  -8   0  -3   -0.13    0.40
   8   0   3    0.33    0.69
   8   0   4   12.84    1.63
   8   0   4   12.95    2.11
  -8   0  -4   12.44    1.16
   8   0   4   12.04    1.28
  -8   0  -4   11.52    1.04
  -8   0  -4   14.36    1.10
  -8   0  -4    9.89    0.99
  -8   0  -4   12.70    1.63
  -8   0  -5    0.30    0.65
   8   0   5    0.31    0.79
   8   0   5   -0.13    0.68
  -8   0  -5    1.46    0.67
   8   0   5    0.17    0.67
  -8   0  -5    0.39    0.58
  -8   0  -5   -0.30    0.91
  -8   0  -5   -0.14    0.52
   8   0   5    0.23    0.68
   8   0   5    0.75    0.82
  -8   0  -6    5.82    1.49
   8   0   6    9.41    1.41
   8   0   6    9.14    1.46
   8   0   6   14.94    1.95
  -8   0  -6   12.22    1.13
  -8   0  -6    9.27    1.34
  -8   0  -6   11.41    1.72
   8   0   6   12.50    1.62
   8   0   7    0.12    0.96
   8   0   7   -0.19    0.89
  -8   0  -7    0.08    0.49
  -8   0  -7    0.90    1.18
  -8   0  -7   -1.29    0.69
   8   0   7    0.36    0.85
   8   0   7    0.52    0.86
   8   1  -8    0.75    1.15
  -8   1   8    1.16    0.99
   8   1  -8    0.97    1.44
  -8   1   8    0.36    1.01
   8  -1  -8    0.94    1.12
  -8  -1   8    0.55    0.90
  -8  -1   8   -0.56    0.83
   8  -1  -8    1.80    0.83
   8  -1  -8   -1.23    0.96
   8   1  -7   21.80    2.32
  -8   1   7   17.94    1.92
  -8   1   7   21.25    2.04
   8   1  -7   24.85    2.56
  -8  -1   7   19.13    1.72
   8  -1  -7   20.68    2.27
  -8  -1   7   18.90    1.72
   8  -1  -7   20.44    1.64
   8  -1  -7   21.45    2.93
  -8   1   6    0.09    0.86
   8   1  -6    0.23    0.82
  -8   1   6    1.60    0.89
   8   1  -6    0.41    0.94
  -8  -1   6    0.73    0.77
   8  -1  -6    1.01    1.14
  -8  -1   6    0.95    0.80
   8  -1  -6    0.20    0.70
   8  -1  -6    0.69    1.03
  -8   1   5    0.28    0.66
  -8   1   5    0.15    0.75
  -8   1   5    0.19    0.83
   8   1  -5    0.52    0.80
   8   1  -5   -0.50    0.76
  -8   1   5    0.74    0.90
   8  -1  -5    0.22    0.57
   8  -1  -5    0.97    0.92
   8  -1  -5    1.06    0.69
   8  -1  -5    1.92    0.98
  -8  -1   5   -0.06    0.42
  -8  -1   5    0.75    0.62
  -8  -1   5    0.98    0.88
  -8  -1   5    1.27    0.64
  -8  -1   5    0.81    0.83
  -8  -1   5    1.16    0.46
   8   1  -4    0.05    0.40
  -8   1   4   -0.63    0.59
  -8   1   4    0.30    0.68
  -8   1   4    0.71    0.63
   8   1  -4    0.53    0.46
   8   1  -4   -0.24    0.34
  -8   1   4    0.62    0.61
   8  -1  -4   -0.04    0.59
  -8  -1   4   -0.06    0.49
  -8  -1   4    0.15    0.40
  -8  -1   4    0.05    0.44
  -8  -1   4    0.88    0.75
   8  -1  -4   -0.31    0.46
  -8  -1   4    0.55    0.64
   8  -1  -4   -0.34    0.40
   8  -1  -4    0.57    0.68
   8   1  -3   47.96    1.74
  -8   1   3   52.46    2.24
  -8   1   3   50.55    2.32
   8   1  -3   56.00    2.42
  -8   1   3   48.38    2.34
   8   1  -3   48.16    1.75
   8   1  -3   52.18    1.96
  -8   1   3   50.39    2.26
  -8  -1   3   48.09    1.89
  -8  -1   3   49.88    2.30
  -8  -1   3   50.27    1.91
   8  -1  -3   50.97    2.18
  -8  -1   3   49.02    1.91
   8  -1  -3   54.24    2.42
   8  -1  -3   52.64    2.39
  -8  -1   3   52.31    2.43
   8  -1  -3   50.75    2.19
   8   1  -2    1.33    0.60
  -8   1   2    0.91    0.38
  -8   1   2   -0.14    0.47
  -8   1   2    1.11    0.69
  -8   1   2    1.65    0.74
   8   1  -2    0.37    0.39
   8   1  -2    0.86    0.47
  -8   1   2    0.58    0.56
   8   1  -2    0.36    0.45
  -8  -1   2    1.15    0.62
   8  -1  -2    0.58    0.61
   8  -1  -2    0.42    0.47
  -8  -1   2    1.28    0.60
  -8  -1   2   -0.28    0.51
  -8  -1   2    0.93    0.46
  -8  -1   2    0.57    0.62
   8  -1  -2    0.43    0.48
   8  -1  -2    0.29    0.54
  -8  -1   2    0.53    0.62
   8  -1  -2    0.86    0.45
  -8   1   1    2.85    0.75
  -8   1   1    3.18    0.73
   8   1  -1    2.20    0.57
   8   1  -1    1.71    0.57
   8   1  -1    2.17    0.66
  -8   1   1    1.93    0.54
  -8   1   1    1.58    0.55
   8   1  -1    1.04    0.44
  -8   1   1    2.83    0.56
   8   1  -1    2.75    0.61
  -8  -1   1    3.24    0.64
   8  -1  -1    2.48    0.65
  -8  -1   1    2.17    0.66
  -8  -1   1    2.04    0.69
   8  -1  -1    2.41    0.65
   8  -1  -1    2.93    0.64
   8  -1  -1    2.86    0.63
  -8  -1   1    2.46    0.56
  -8  -1   1    2.59    0.59
  -8   1   0   14.97    0.72
  -8   1   0   14.29    0.97
  -8   1   0   14.03    0.83
   8   1   0   13.07    0.97
   8   1   0   15.07    1.04
   8   1   0   14.20    1.06
  -8   1   0   14.18    1.06
  -8   1   0   15.05    0.98
   8   1   0   14.16    1.15
  -8  -1   0   14.47    0.96
   8  -1   0   15.06    1.10
   8  -1   0   12.90    0.96
  -8  -1   0   12.76    1.12
   8  -1   0   13.43    0.94
   8  -1   0   13.07    0.78
  -8  -1   0   13.39    1.14
   8  -1   0   14.05    0.69
  -8  -1   0   16.59    1.01
  -8  -1   0   14.29    0.93
  -8  -1   0   12.20    0.94
  -8   1  -1  311.86    7.94
   8   1   1  322.30    8.30
  -8   1  -1  334.45    8.46
   8   1   1  327.54    8.07
   8   1   1  330.18    8.41
   8   1   1  323.05    8.31
  -8   1  -1  318.00    8.06
  -8   1  -1  339.34    8.12
   8   1   1  331.78    8.45
  -8  -1  -1  326.93    8.41
   8  -1   1  329.10    8.15
   8  -1   1  314.73    7.95
   8  -1   1  319.77    8.46
  -8  -1  -1  313.59    8.03
  -8  -1  -1  326.37    8.42
   8  -1   1  324.49    8.14
  -8  -1  -1  332.38    8.32
  -8  -1  -1  318.23    8.28
   8   1   2   29.06    1.67
  -8   1  -2   27.47    1.22
  -8   1  -2   30.10    1.24
   8   1   2   30.05    1.59
  -8   1  -2   27.98    1.43
   8   1   2   29.45    1.61
   8   1   2   31.30    1.37
   8   1   2   31.13    1.58
  -8   1  -2   25.72    1.80
  -8  -1  -2   29.29    1.38
  -8  -1  -2   30.28    1.56
   8  -1   2   28.27    0.98
   8  -1   2   25.65    1.40
   8  -1   2   29.33    1.34
   8  -1   2   28.56    1.31
  -8  -1  -2   27.01    1.66
  -8  -1  -2   31.03    1.62
   8  -1   2   30.81    1.66
   8   1   3   15.09    1.50
   8   1   3   15.27    1.32
  -8   1  -3   13.72    0.89
   8   1   3   14.63    1.32
   8   1   3   15.72    1.19
  -8   1  -3   15.76    0.91
  -8   1  -3   17.61    1.38
   8   1   3   17.78    1.36
  -8   1  -3   15.16    0.89
  -8   1  -3   14.41    1.28
   8  -1   3   17.17    1.33
   8  -1   3   13.47    1.01
  -8  -1  -3   17.06    1.26
  -8  -1  -3   14.30    1.15
   8  -1   3   14.07    0.88
  -8  -1  -3   12.55    1.40
  -8  -1  -3   14.81    1.25
   8  -1   3   13.87    1.31
   8  -1   3   15.15    1.03
  -8  -1  -3   15.03    1.23
  -8   1  -4   11.68    0.81
  -8   1  -4   11.21    0.83
  -8   1  -4   12.51    1.02
  -8   1  -4   10.24    1.19
   8   1   4   14.44    1.57
   8   1   4   11.97    1.24
   8   1   4   13.75    1.35
   8   1   4   12.48    1.33
   8   1   4   10.73    1.14
  -8   1  -4   13.34    1.44
   8  -1   4   12.32    1.00
   8  -1   4   10.98    1.05
  -8  -1  -4   12.05    1.20
  -8  -1  -4   12.01    1.18
   8  -1   4   12.00    1.04
  -8  -1  -4   10.99    1.13
  -8  -1  -4   11.68    1.52
   8  -1   4   12.68    1.30
   8  -1   4   11.53    1.58
  -8  -1  -4   12.43    1.22
  -8   1  -5   35.66    1.88
  -8   1  -5   34.89    2.40
   8   1   5   35.27    2.17
   8   1   5   34.00    2.03
   8   1   5   38.35    2.23
   8   1   5   36.75    1.99
   8   1   5   36.17    2.50
   8  -1   5   34.88    1.86
   8  -1   5   34.07    2.10
   8  -1   5   34.58    1.86
   8  -1   5   47.37    3.88
  -8  -1  -5   36.18    2.04
  -8  -1  -5   40.69    2.61
   8  -1   5   33.92    1.81
  -8  -1  -5   33.28    1.95
  -8  -1  -5   34.52    1.89
  -8  -1  -5   34.98    2.06
   8   1   6    1.74    1.04
   8   1   6    0.01    0.79
  -8   1  -6    1.03    1.03
  -8   1  -6   -0.16    0.68
   8   1   6    0.01    0.87
   8   1   6   -0.55    0.70
  -8  -1  -6    1.03    0.87
  -8  -1  -6    1.26    0.82
   8  -1   6    0.73    0.85
   8  -1   6    3.07    0.93
  -8  -1  -6    0.09    1.13
  -8  -1  -6    0.41    0.62
   8  -1   6    1.22    0.79
  -8   1  -7   -0.23    1.09
   8   1   7    0.07    0.99
   8   1   7    0.75    0.72
  -8   1  -7    0.19    0.75
   8   1   7    2.00    0.99
  -8  -1  -7   -0.41    0.84
   8  -1   7    0.11    0.69
   8  -1   7    1.75    0.86
  -8  -1  -7    0.46    1.16
   8  -1   7   -0.75    0.95
   8  -1   7    0.54    0.71
   8  -1   7    0.42    0.96
   8   2  -7    2.75    1.27
  -8   2   7    4.97    1.45
  -8   2   7    3.94    1.32
   8  -2  -7    2.97    1.00
  -8  -2   7    4.47    1.24
  -8  -2   7    4.61    1.17
   8  -2  -7    3.60    1.59
   8  -2  -7    7.74    2.08
   8   2  -6    6.60    1.56
  -8   2   6    6.53    1.61
  -8  -2   6    8.26    1.33
  -8  -2   6    7.66    1.23
   8  -2  -6    5.91    1.56
   8  -2  -6    5.37    1.45
   8  -2  -6    7.21    1.43
  -8  -2   6    7.20    1.14
  -8  -2   6    7.39    1.04
  -8   2   5    0.45    0.94
   8   2  -5    0.27    0.74
  -8   2   5    0.42    0.81
  -8   2   5    0.60    0.85
  -8   2   5   -0.26    0.91
   8  -2  -5    0.94    1.02
  -8  -2   5    0.87    0.60
  -8  -2   5   -1.08    0.65
   8  -2  -5    0.61    0.95
   8  -2  -5    0.51    0.65
   8  -2  -5   -0.10    0.53
  -8  -2   5    0.42    0.67
  -8  -2   5   -0.16    0.83
  -8  -2   5    1.42    0.66
   8   2  -4   13.26    1.48
  -8   2   4   15.18    1.86
   8   2  -4   12.29    1.21
  -8   2   4   13.95    1.47
  -8   2   4   13.06    1.49
  -8   2   4   13.59    1.61
  -8  -2   4   12.35    1.67
   8  -2  -4   13.97    1.61
  -8  -2   4   11.88    0.94
   8  -2  -4   13.30    1.70
   8  -2  -4    9.50    1.27
  -8  -2   4   13.09    1.41
  -8  -2   4   11.63    1.12
   8  -2  -4    8.33    1.39
  -8  -2   4   12.79    0.97
  -8  -2   4   13.80    1.60
   8   2  -3    1.39    0.69
  -8   2   3    1.24    0.70
   8   2  -3    1.77    0.81
  -8   2   3    1.83    0.71
  -8   2   3    1.42    0.73
  -8   2   3    1.80    0.73
   8  -2  -3    2.73    0.50
   8  -2  -3    2.06    0.90
  -8  -2   3    1.18    0.63
  -8  -2   3    2.27    0.73
  -8  -2   3    2.82    0.59
  -8  -2   3    2.22    0.55
  -8  -2   3    0.69    0.77
   8  -2  -3    1.79    0.70
   8  -2  -3    1.11    0.72
   8  -2  -3    1.09    0.74
  -8  -2   3    1.32    0.69
   8   2  -2   63.88    2.57
   8   2  -2   59.95    1.96
   8   2  -2   62.59    2.59
  -8   2   2   69.82    2.64
  -8   2   2   59.98    2.55
  -8   2   2   63.77    2.34
   8   2  -2   63.88    1.95
  -8   2   2   64.09    2.57
   8  -2  -2   66.94    2.60
   8  -2  -2   63.51    2.60
   8  -2  -2   60.91    2.17
   8  -2  -2   64.72    2.20
  -8  -2   2   62.18    2.12
  -8  -2   2   63.51    2.12
  -8  -2   2   63.94    2.65
  -8  -2   2   61.11    2.49
   8  -2  -2   64.27    2.62
   8  -2  -2   60.73    2.36
  -8  -2   2   66.17    2.61
  -8   2   1    1.67    0.72
  -8   2   1    0.88    0.49
   8   2  -1    1.71    0.51
   8   2  -1    1.69    0.78
  -8   2   1    1.05    0.56
   8   2  -1    0.91    0.58
  -8   2   1    1.42    0.44
   8   2  -1    1.69    0.51
  -8  -2   1    1.30    0.54
  -8  -2   1    1.53    0.67
  -8  -2   1    0.66    0.78
  -8  -2   1    0.67    0.52
   8  -2  -1    1.75    0.63
   8  -2  -1    1.10    0.59
  -8  -2   1    1.72    0.63
   8  -2  -1    1.48    0.70
   8  -2  -1    0.79    0.61
  -8  -2   1    1.78    0.56
   8  -2  -1    2.23    0.50
   8   2   0   14.15    1.10
   8   2   0   14.38    1.04
   8   2   0   14.19    1.05
  -8   2   0   13.51    0.97
   8   2   0   15.20    1.30
  -8   2   0   12.36    1.05
   8  -2   0   13.74    1.11
  -8  -2   0   15.21    1.11
   8  -2   0   12.60    1.04
  -8  -2   0   15.45    1.27
  -8  -2   0   15.12    1.17
  -8  -2   0   14.53    1.57
  -8  -2   0   15.07    1.12
   8  -2   0   14.00    1.24
   8  -2   0   14.50    1.02
   8   2   1    0.47    0.49
   8   2   1    0.92    0.62
   8   2   1    0.15    0.63
  -8   2  -1    0.65    0.44
   8   2   1    1.01    0.72
  -8   2  -1    0.35    0.36
  -8   2  -1    0.09    0.47
   8   2   1   -0.64    0.48
  -8  -2  -1   -0.05    0.55
   8  -2   1    0.06    0.39
  -8  -2  -1   -0.06    0.63
  -8  -2  -1   -0.12    0.60
   8  -2   1   -0.30    0.39
   8  -2   1    0.43    0.29
  -8  -2  -1    0.84    0.66
   8  -2   1   -0.60    0.41
  -8  -2  -1    0.55    0.50
   8  -2   1    0.21    0.64
   8   2   2  168.82    5.14
   8   2   2  177.07    5.03
  -8   2  -2  170.18    4.42
  -8   2  -2  168.28    4.69
   8   2   2  170.91    5.17
   8   2   2  168.18    5.14
   8   2   2  171.11    5.30
  -8   2  -2  168.39    4.41
   8  -2   2  170.18    4.66
   8  -2   2  176.73    4.56
   8  -2   2  171.52    4.72
  -8  -2  -2  186.11    5.23
  -8  -2  -2  172.43    5.32
  -8  -2  -2  171.42    5.02
   8  -2   2  170.70    4.52
   8  -2   2  172.13    4.65
  -8  -2  -2  169.49    5.11
  -8  -2  -2  178.79    5.19
   8   2   3    1.99    0.69
   8   2   3    3.05    1.00
   8   2   3    1.96    0.91
   8   2   3    3.19    0.98
   8   2   3    2.12    0.82
  -8   2  -3    2.83    0.78
  -8  -2  -3    1.05    0.76
   8  -2   3    2.70    0.59
   8  -2   3    1.87    0.70
   8  -2   3    2.45    0.57
  -8  -2  -3    2.59    0.80
  -8  -2  -3    2.06    0.97
  -8  -2  -3    1.73    0.75
  -8  -2  -3    1.56    0.91
   8  -2   3    4.02    0.68
   8  -2   3    1.64    0.69
   8  -2   3    2.28    0.56
   8   2   4    5.89    1.20
  -8   2  -4    6.12    1.23
   8   2   4    5.07    1.29
   8   2   4    5.37    1.08
   8   2   4    5.80    1.15
   8   2   4    7.78    1.27
   8  -2   4    5.78    0.82
   8  -2   4    7.25    1.32
  -8  -2  -4    4.24    0.99
  -8  -2  -4    5.43    1.04
  -8  -2  -4    5.25    1.14
   8  -2   4    5.77    1.24
   8  -2   4    6.38    0.86
  -8   2  -5   17.86    1.41
   8   2   5   19.20    1.85
   8   2   5   16.64    1.52
  -8   2  -5   19.78    1.90
   8   2   5   17.64    1.67
   8   2   5   18.29    1.77
  -8  -2  -5   14.83    1.41
   8  -2   5   15.87    1.67
   8  -2   5   16.31    1.21
  -8  -2  -5   20.07    1.81
   8  -2   5   18.05    1.37
   8  -2   5   17.02    1.24
  -8  -2  -5   18.30    1.64
   8  -2   5   16.47    1.60
  -8  -2  -5   18.14    2.36
   8  -2   5   16.71    1.77
  -8   2  -6    2.94    0.94
   8   2   6    3.35    1.12
   8   2   6    2.80    1.16
   8   2   6    2.91    1.20
   8   2   6    2.16    0.89
  -8   2  -6    3.88    1.34
  -8  -2  -6    2.13    1.08
   8  -2   6    1.30    1.02
   8  -2   6    3.23    0.97
   8  -2   6    3.61    1.08
   8  -2   6    3.95    0.90
  -8  -2  -6    3.15    0.91
  -8  -2  -6    3.08    0.94
   8  -2   6    4.09    1.04
  -8  -2  -6    1.71    1.27
   8   2   7    6.08    1.66
   8   2   7    5.48    1.06
   8   2   7    5.55    1.77
  -8   2  -7    4.25    1.13
  -8   2  -7    6.48    1.75
  -8  -2  -7    5.50    1.79
  -8  -2  -7    2.01    1.04
   8  -2   7    3.11    1.14
   8  -2   7    6.66    1.43
   8  -2   7    2.65    1.08
  -8  -2  -7    4.49    0.92
  -8  -2  -7    3.47    1.27
   8  -2   7    5.40    1.33
   8  -2   7    3.27    1.22
  -8   3   7   16.20    2.53
  -8   3   7   14.55    2.22
   8   3  -7   10.46    2.23
  -8  -3   7   12.42    2.36
  -8  -3   7   10.29    1.16
  -8  -3   7   16.22    2.02
   8  -3  -7   10.62    2.19
   8  -3  -7   13.06    2.06
  -8  -3   7   15.65    1.37
  -8  -3   7   12.41    1.18
   8   3  -6    0.09    0.86
  -8   3   6   -0.15    1.08
  -8   3   6    1.76    1.07
  -8  -3   6   -0.16    0.58
  -8  -3   6    1.73    0.68
   8  -3  -6   -0.06    1.13
   8  -3  -6    1.30    1.11
   8  -3  -6    0.24    0.75
  -8  -3   6   -0.71    0.84
   8   3  -5    4.66    1.16
   8   3  -5    2.90    1.02
  -8   3   5    4.15    1.30
  -8   3   5    3.38    1.33
  -8   3   5    4.75    1.36
   8  -3  -5    3.23    1.35
  -8  -3   5    4.41    0.76
   8  -3  -5    4.99    1.47
   8  -3  -5    2.92    0.97
  -8  -3   5    4.73    0.84
   8  -3  -5    6.32    1.53
  -8  -3   5    4.50    1.31
  -8   3   4    1.87    0.89
  -8   3   4    0.70    0.93
   8   3  -4    0.06    0.72
  -8   3   4    2.22    1.06
  -8   3   4    0.03    0.75
   8   3  -4   -0.80    0.61
   8  -3  -4    0.42    0.84
   8  -3  -4    0.94    0.89
   8  -3  -4    1.91    1.00
   8  -3  -4    1.13    0.89
  -8  -3   4    1.02    0.64
  -8  -3   4    1.50    0.86
  -8  -3   4    0.44    0.48
  -8  -3   4    1.61    0.92
  -8  -3   4    0.30    0.74
  -8  -3   4    0.80    0.49
   8  -3  -4    0.60    0.46
  -8   3   3   12.34    1.54
  -8   3   3   11.13    1.18
  -8   3   3   12.75    1.45
   8   3  -3    8.56    1.31
  -8   3   3   10.55    1.45
  -8  -3   3    9.09    0.82
  -8  -3   3    8.94    1.25
   8  -3  -3   11.84    1.41
   8  -3  -3   10.79    0.97
  -8  -3   3    8.89    1.31
   8  -3  -3    9.62    0.97
  -8  -3   3   12.92    1.68
   8  -3  -3   12.94    1.40
  -8  -3   3    9.22    0.85
  -8  -3   3   10.63    1.38
   8  -3  -3   14.02    1.72
  -8   3   2    6.12    1.19
   8   3  -2    3.98    0.54
  -8   3   2    4.28    0.81
  -8   3   2    4.82    1.13
   8   3  -2    2.93    0.82
   8   3  -2    3.70    0.57
  -8   3   2    2.54    0.73
   8   3  -2    4.35    0.96
  -8  -3   2    4.71    0.80
  -8  -3   2    2.81    0.80
   8  -3  -2    3.63    0.89
  -8  -3   2    4.48    0.78
   8  -3  -2    2.69    0.72
  -8  -3   2    3.43    0.95
  -8  -3   2    2.07    0.67
   8  -3  -2    4.79    1.09
   8  -3  -2    3.11    1.00
  -8  -3   2    1.90    0.69
   8  -3  -2    3.06    0.85
   8   3  -1    4.94    0.77
   8   3  -1    4.52    0.78
  -8   3   1    6.99    1.20
   8   3  -1    3.98    0.98
   8   3  -1    6.50    1.07
  -8   3   1    5.64    0.68
  -8   3   1    3.66    0.85
  -8   3   1    3.58    0.87
  -8  -3   1    4.23    0.88
   8  -3  -1    3.27    0.94
  -8  -3   1    4.47    1.07
   8  -3  -1    2.92    0.84
   8  -3  -1    5.10    0.97
   8  -3  -1    4.09    0.60
   8  -3  -1    3.98    0.94
  -8  -3   1    5.63    1.01
   8  -3  -1    2.92    0.72
  -8  -3   1    5.88    1.10
  -8  -3   1    4.93    0.77
   8   3   0   11.17    1.18
  -8   3   0   10.90    1.08
   8   3   0   10.84    1.18
  -8   3   0   11.21    1.06
   8   3   0   11.22    1.34
   8   3   0   12.01    1.08
   8  -3   0   15.06    1.76
  -8  -3   0   13.31    1.39
   8  -3   0   10.24    1.08
   8  -3   0   11.78    1.16
  -8  -3   0   10.11    1.10
  -8  -3   0   10.65    1.16
   8  -3   0   11.68    1.16
  -8  -3   0   11.06    1.27
  -8  -3   0   16.88    1.84
   8  -3   0   10.77    1.30
   8   3   1   81.13    3.07
   8   3   1   83.13    3.03
  -8   3  -1   82.64    2.65
  -8   3  -1   80.88    2.72
   8   3   1   86.30    3.31
   8   3   1   82.40    3.17
   8   3   1   84.22    3.07
  -8   3  -1   80.31    2.60
  -8  -3  -1   81.57    3.20
  -8  -3  -1   83.86    3.23
   8  -3   1   79.55    2.76
  -8  -3  -1   80.91    3.08
   8  -3   1   79.17    2.75
  -8  -3  -1   79.95    3.05
   8  -3   1   81.76    2.81
   8  -3   1   84.41    3.29
  -8  -3  -1   82.00    3.14
   8  -3   1   80.80    3.30
   8   3   2    5.32    1.16
   8   3   2    5.33    1.08
   8   3   2    5.64    1.16
   8   3   2    6.12    1.07
   8   3   2    3.15    0.80
   8  -3   2    7.37    0.89
  -8  -3  -2    6.23    1.21
  -8  -3  -2    4.74    0.95
  -8  -3  -2    5.95    1.25
   8  -3   2    4.91    1.01
   8  -3   2    6.27    0.88
   8  -3   2    6.19    0.88
  -8  -3  -2    4.73    0.91
   8  -3   2    3.32    0.83
   8  -3   2    6.67    0.79
  -8  -3  -2    5.34    1.08
   8   3   3   36.42    2.11
   8   3   3   36.09    2.30
  -8   3  -3   34.42    1.76
   8   3   3   36.53    2.43
   8   3   3   35.89    2.04
   8   3   3   31.93    2.10
   8  -3   3   35.50    1.49
  -8  -3  -3   32.91    2.08
  -8  -3  -3   34.90    2.15
   8  -3   3   37.19    3.31
   8  -3   3   32.51    1.70
  -8  -3  -3   37.74    2.13
   8  -3   3   33.42    1.45
   8  -3   3   33.09    1.63
   8  -3   3   35.47    2.19
  -8  -3  -3   34.40    2.23
  -8  -3  -3   32.66    1.98
   8   3   4   48.10    2.72
  -8   3  -4   42.67    2.30
   8   3   4   47.67    2.66
   8   3   4   46.78    2.79
   8   3   4   45.98    2.54
   8   3   4   46.38    2.43
  -8  -3  -4   51.92    2.72
   8  -3   4   48.04    2.73
  -8  -3  -4   45.72    2.41
   8  -3   4   50.40    2.14
   8  -3   4   45.66    2.34
  -8  -3  -4   50.64    2.66
   8  -3   4   47.66    1.78
   8  -3   4   47.29    1.79
   8  -3   4   46.69    2.58
  -8  -3  -4   43.35    2.76
  -8  -3  -4   47.97    2.60
   8  -3   4   47.73    2.12
   8   3   5   37.69    2.16
   8   3   5   38.09    2.57
  -8   3  -5   33.49    2.33
   8   3   5   37.22    2.61
   8   3   5   40.09    2.49
  -8  -3  -5   37.79    2.52
   8  -3   5   36.23    2.37
   8  -3   5   37.09    2.01
   8  -3   5   38.58    2.08
  -8  -3  -5   35.89    2.45
  -8  -3  -5   38.59    2.55
  -8  -3  -5   37.73    2.80
   8  -3   5   37.75    2.44
   8  -3   5   35.91    1.62
  -8  -3  -5   37.23    2.21
   8  -3   5   40.45    1.68
   8  -3   5   33.61    2.42
  -8   3  -6   -0.62    0.87
   8   3   6   -0.62    0.99
   8   3   6    2.13    1.07
   8   3   6    0.70    0.82
   8  -3   6    0.52    0.90
   8  -3   6   -0.45    0.64
  -8  -3  -6   -0.04    0.79
   8  -3   6    1.66    0.66
   8  -3   6    1.04    0.94
  -8  -3  -6   -0.82    0.93
  -8  -3  -6   -0.27    0.76
  -8  -3  -6   -0.28    1.07
   8  -3   6   -0.48    0.74
   8   3   7   -0.63    1.07
   8   3   7    2.53    1.26
   8   3   7    1.45    0.82
   8  -3   7    1.21    0.72
  -8  -3  -7    0.40    1.32
  -8  -3  -7    1.87    1.19
  -8  -3  -7    1.73    0.80
   8  -3   7   -0.15    0.93
   8  -3   7    0.95    1.07
   8  -3   7    0.97    0.73
  -8  -3  -7    1.81    1.11
  -8   4   7    1.27    1.13
  -8   4   7    1.07    1.32
   8  -4  -7   -0.01    1.19
  -8  -4   7    1.76    1.58
   8  -4  -7    0.99    0.93
  -8  -4   7    1.72    1.04
   8  -4  -7    0.97    1.36
  -8   4   6    4.94    1.73
  -8   4   6    1.78    1.19
   8  -4  -6    1.58    1.29
   8  -4  -6    1.87    1.35
  -8  -4   6    0.78    1.11
  -8  -4   6    3.27    1.08
   8  -4  -6    2.38    1.30
  -8   4   5    0.32    0.80
   8   4  -5    0.72    0.88
  -8   4   5   -0.69    0.80
  -8   4   5   -1.04    0.92
   8  -4  -5    0.49    1.10
  -8  -4   5    0.25    0.66
   8  -4  -5   -0.46    0.88
  -8  -4   5    2.02    1.11
   8  -4  -5    0.34    0.74
   8  -4  -5    0.32    1.12
  -8   4   4    2.61    1.08
  -8   4   4    3.73    1.11
  -8   4   4    4.42    1.26
   8   4  -4    2.19    1.13
  -8  -4   4    3.24    0.68
  -8  -4   4    0.50    0.79
  -8  -4   4    0.96    0.83
   8  -4  -4    3.44    1.13
   8  -4  -4    1.06    1.10
  -8  -4   4    2.55    0.95
  -8  -4   4    3.76    0.71
   8  -4  -4    4.52    1.44
   8  -4  -4    0.34    0.98
   8  -4  -4    1.68    0.75
  -8  -4   4    2.60    1.05
   8  -4  -4    2.21    0.69
  -8   4   3    1.16    0.73
   8   4  -3   -0.58    0.78
  -8   4   3    0.28    0.55
  -8   4   3    0.49    0.75
  -8   4   3    0.43    0.66
   8  -4  -3   -0.35    0.83
   8  -4  -3    0.50    0.63
  -8  -4   3   -0.16    0.49
   8  -4  -3    0.87    0.70
  -8  -4   3    1.63    0.86
  -8  -4   3    0.23    0.73
   8  -4  -3    0.31    0.92
  -8  -4   3    0.63    0.86
   8  -4  -3    0.41    0.70
   8  -4  -3    0.12    0.71
  -8  -4   3    0.25    0.78
  -8  -4   3    0.30    0.66
  -8  -4   3    0.81    0.58
  -8   4   2   14.98    1.54
   8   4  -2   18.18    1.55
   8   4  -2   15.28    1.72
  -8   4   2   14.52    1.54
   8   4  -2   16.11    0.90
  -8   4   2   14.83    1.51
  -8  -4   2   15.58    1.15
  -8  -4   2   18.02    1.66
   8  -4  -2   15.32    1.47
   8  -4  -2   17.13    1.49
  -8  -4   2   11.50    1.49
   8  -4  -2   16.07    1.27
   8  -4  -2   17.65    2.03
  -8  -4   2   14.00    1.50
   8  -4  -2   16.93    1.60
  -8  -4   2   17.71    1.24
   8  -4  -2   18.09    1.71
  -8  -4   2   16.97    1.59
  -8   4   1    2.34    0.86
  -8   4   1    2.43    0.85
  -8   4   1    2.72    0.59
   8   4  -1    1.06    0.93
   8   4  -1    1.65    0.76
   8   4  -1    2.21    0.63
  -8   4   1    3.46    0.98
   8   4  -1    2.63    0.68
  -8  -4   1    2.11    0.86
  -8  -4   1    1.42    0.73
   8  -4  -1    2.64    1.03
   8  -4  -1    1.74    0.78
   8  -4  -1    2.11    0.85
   8  -4  -1    2.02    0.58
  -8  -4   1    2.48    1.39
  -8  -4   1    2.95    0.84
   8  -4  -1    2.70    0.99
   8  -4  -1    1.81    0.80
  -8  -4   1    2.15    0.79
  -8   4   0   26.86    1.57
   8   4   0   28.65    2.33
   8   4   0   27.04    1.80
   8   4   0   29.29    1.87
   8   4   0   29.16    1.65
   8   4   0   26.91    1.60
  -8   4   0   28.11    1.62
  -8   4   0   28.74    1.72
  -8  -4   0   27.71    2.07
   8  -4   0   30.03    1.84
   8  -4   0   27.86    1.97
   8  -4   0   31.75    2.11
  -8  -4   0   29.71    1.77
  -8  -4   0   28.22    1.98
   8  -4   0   27.01    1.72
   8  -4   0   28.70    1.83
  -8  -4   0   29.67    1.93
  -8  -4   0   28.86    1.80
   8   4   1    4.43    0.95
  -8   4  -1    5.62    0.83
   8   4   1    4.64    1.06
   8   4   1    8.86    1.41
   8   4   1    5.97    1.08
  -8   4  -1    6.35    0.99
   8   4   1    5.94    1.22
  -8   4  -1    7.34    0.97
   8  -4   1    6.51    1.08
   8  -4   1    6.30    0.96
   8  -4   1    5.55    1.29
  -8  -4  -1    5.29    1.16
  -8  -4  -1    9.79    1.53
  -8  -4  -1    7.87    1.46
   8  -4   1    8.90    1.26
   8  -4   1    5.57    1.22
  -8  -4  -1    5.76    1.12
   8   4   2   19.54    1.64
   8   4   2   20.58    1.87
   8   4   2   16.90    1.69
   8   4   2   17.11    1.61
  -8  -4  -2   18.17    1.62
   8  -4   2   18.25    1.73
  -8  -4  -2   18.83    1.66
   8  -4   2   15.76    1.01
   8  -4   2   14.61    1.32
   8  -4   2   15.63    1.21
  -8  -4  -2   18.24    1.70
  -8  -4  -2   18.62    1.75
  -8  -4  -2   18.42    1.78
   8  -4   2   16.32    1.79
   8  -4   2   16.43    1.02
   8  -4   2   18.44    1.26
   8   4   3    8.87    1.75
   8   4   3   10.07    1.73
   8   4   3   10.88    1.70
   8   4   3   14.77    1.97
  -8  -4  -3    8.12    1.50
   8  -4   3    8.97    1.13
   8  -4   3    7.58    1.09
   8  -4   3    9.75    1.30
  -8  -4  -3    9.65    1.65
  -8  -4  -3   11.08    1.58
   8  -4   3    8.22    1.45
  -8  -4  -3   13.76    2.05
   8  -4   3    9.12    1.02
   8  -4   3   11.26    1.84
   8  -4   3    8.78    1.01
   8  -4   3    8.55    0.90
  -8  -4  -3   11.81    1.93
   8   4   4   27.86    2.27
   8   4   4   27.38    2.33
   8   4   4   29.81    2.22
   8   4   4   26.32    3.80
   8  -4   4   28.64    1.83
   8  -4   4   25.18    1.75
  -8  -4  -4   27.81    2.27
   8  -4   4   28.29    1.38
  -8  -4  -4   31.48    2.29
   8  -4   4   26.47    1.76
   8  -4   4   30.52    2.43
  -8  -4  -4   25.71    2.04
   8  -4   4   29.47    1.39
   8  -4   4   27.01    2.27
  -8  -4  -4   26.14    2.37
  -8  -4  -4   30.63    2.39
   8   4   5    9.79    1.52
   8   4   5   16.50    2.33
  -8  -4  -5    9.38    1.76
  -8  -4  -5    8.66    1.70
   8  -4   5   11.26    2.11
   8  -4   5   10.84    1.84
  -8  -4  -5    8.05    1.58
   8  -4   5   11.80    1.68
  -8  -4  -5    9.73    1.63
   8  -4   5   11.47    1.48
   8   4   6    3.31    1.35
   8   4   6    4.40    1.24
   8   4   6    7.14    1.96
  -8  -4  -6    2.59    1.14
  -8  -4  -6    5.33    1.42
  -8  -4  -6    5.14    1.63
   8  -4   6    5.35    1.36
  -8  -4  -6    5.94    1.96
   8  -4   6    2.76    1.22
   8  -4   6    7.56    1.45
  -8   5   6    0.14    1.37
  -8   5   6    2.15    1.21
   8  -5  -6    0.61    1.08
   8  -5  -6   -0.56    1.10
   8  -5  -6   -1.00    1.21
  -8  -5   6    0.59    1.13
  -8  -5   6    1.64    1.40
  -8   5   5    2.31    1.30
  -8   5   5    2.31    1.17
   8   5  -5    2.97    1.29
  -8  -5   5    0.59    1.00
   8  -5  -5    2.06    0.87
   8  -5  -5    1.77    1.27
   8  -5  -5    0.30    1.17
   8  -5  -5    1.29    1.26
  -8  -5   5    0.50    0.99
   8   5  -4    0.38    0.90
  -8   5   4    3.27    1.42
  -8   5   4    0.61    1.03
   8  -5  -4    0.22    0.73
   8  -5  -4    0.17    1.20
  -8  -5   4   -1.20    0.80
  -8  -5   4   -0.08    0.57
  -8  -5   4   -0.16    0.94
   8  -5  -4    0.23    0.93
   8  -5  -4    0.06    0.60
  -8  -5   4    0.58    0.63
   8  -5  -4   -0.71    0.90
   8  -5  -4    0.29    0.59
   8   5  -3    3.17    1.23
  -8   5   3    5.63    1.51
  -8   5   3    4.11    1.05
  -8   5   3    3.68    1.17
   8  -5  -3    6.40    1.73
   8  -5  -3    5.83    1.64
  -8  -5   3    5.73    1.35
   8  -5  -3    2.55    1.01
   8  -5  -3    8.07    1.44
   8  -5  -3    3.78    1.27
  -8  -5   3    4.89    1.32
   8  -5  -3    4.16    1.11
  -8  -5   3    1.80    1.04
  -8  -5   3    3.18    1.15
  -8  -5   3    2.65    0.84
  -8  -5   3    4.04    0.92
   8   5  -2    0.40    0.63
  -8   5   2    0.73    0.92
  -8   5   2    0.55    0.66
   8   5  -2    0.91    1.02
  -8   5   2    1.00    0.95
  -8  -5   2    1.11    0.68
  -8  -5   2    0.01    0.67
   8  -5  -2    1.80    0.80
   8  -5  -2    1.12    0.82
  -8  -5   2    1.56    0.82
   8  -5  -2   -0.24    0.92
   8  -5  -2    1.89    1.13
  -8  -5   2    0.67    0.96
  -8  -5   2   -0.86    0.71
  -8  -5   2    0.53    0.69
   8   5  -1    2.21    0.71
   8   5  -1    2.22    1.20
  -8   5   1    2.19    0.84
   8   5  -1    2.31    0.70
   8   5  -1    2.72    0.94
  -8   5   1    1.05    0.55
  -8   5   1    1.76    0.77
  -8  -5   1    2.27    1.03
  -8  -5   1    1.16    0.81
  -8  -5   1    0.85    0.70
   8  -5  -1    0.91    0.95
   8  -5  -1    1.22    0.83
   8  -5  -1    1.52    0.95
  -8  -5   1    1.33    0.92
   8  -5  -1    1.11    0.57
  -8  -5   1    1.45    0.89
  -8   5   0    1.70    0.76
  -8   5   0    1.25    0.38
   8   5   0    1.47    0.90
  -8   5   0    1.41    0.69
  -8   5   0    0.71    0.71
   8   5   0    0.93    0.91
   8   5   0    1.18    0.85
   8   5   0    2.36    0.83
   8   5   0    2.56    1.02
   8  -5   0    1.65    0.93
   8  -5   0    2.03    0.94
  -8  -5   0    1.74    0.81
   8  -5   0    1.92    1.12
   8  -5   0    1.63    0.47
  -8  -5   0    0.98    0.96
  -8  -5   0    1.03    0.99
  -8  -5   0    0.97    0.93
  -8  -5   0    1.43    0.90
   8  -5   0    1.23    0.93
   8   5   1    0.41    0.74
  -8   5  -1    1.23    0.69
  -8   5  -1    1.50    0.76
   8   5   1    0.54    0.62
   8   5   1    1.32    0.88
   8   5   1    1.26    0.80
   8   5   1    0.58    0.88
  -8   5  -1    0.72    0.59
  -8  -5  -1    0.73    0.86
  -8  -5  -1    0.85    0.89
  -8  -5  -1    1.07    0.83
   8  -5   1    0.52    0.68
   8  -5   1    0.67    0.78
  -8  -5  -1    1.66    0.90
  -8  -5  -1    0.16    0.80
   8  -5   1    1.66    0.91
   8  -5   1    0.91    0.87
   8  -5   1    1.30    0.40
   8   5   2   10.65    1.92
   8   5   2    6.91    1.31
  -8   5  -2    7.43    1.24
   8   5   2    8.01    1.48
   8   5   2    7.44    1.45
   8   5   2   12.77    2.25
   8  -5   2    8.34    1.18
   8  -5   2    8.52    0.94
  -8  -5  -2    7.61    1.50
   8  -5   2   10.39    1.38
  -8  -5  -2    8.74    1.50
  -8  -5  -2   11.19    2.15
  -8  -5  -2    7.70    1.40
   8  -5   2    5.62    1.19
   8  -5   2    7.03    1.41
   8  -5   2    8.25    0.83
   8  -5   2    7.40    1.48
  -8  -5  -2    9.27    1.65
   8   5   3   55.80    3.12
   8   5   3   53.62    3.04
   8   5   3   54.57    3.06
  -8  -5  -3   56.09    3.20
   8  -5   3   53.03    2.23
   8  -5   3   50.35    2.20
   8  -5   3   54.24    2.62
  -8  -5  -3   51.43    3.10
  -8  -5  -3   54.73    3.02
  -8  -5  -3   52.35    2.94
   8  -5   3   53.15    3.32
  -8  -5  -3   51.24    3.07
   8  -5   3   51.10    2.20
   8  -5   3   48.48    2.23
   8  -5   3   52.64    2.68
   8   5   4   16.53    2.11
   8   5   4   22.39    2.90
   8   5   4   15.70    1.88
   8  -5   4   15.98    2.37
   8  -5   4   17.53    1.60
  -8  -5  -4   21.52    2.85
   8  -5   4   15.47    1.54
  -8  -5  -4   20.27    2.14
  -8  -5  -4   27.49    3.81
  -8  -5  -4   21.98    2.00
  -8  -5  -4   13.31    1.97
   8  -5   4   20.32    1.58
   8  -5   4   16.47    1.62
   8   5   5    7.00    1.53
   8   5   5    4.45    1.30
   8   5   5    4.51    1.38
  -8  -5  -5    9.40    2.06
  -8  -5  -5    7.62    1.84
   8  -5   5    5.98    1.30
  -8  -5  -5   10.76    2.13
   8  -5   5    6.20    1.66
  -8  -5  -5    9.40    1.67
   8  -5   5    6.75    1.30
   8  -5   5    6.94    1.44
   8   5   6    2.42    1.40
   8   5   6    1.28    0.97
   8   5   6    0.58    1.56
   8  -5   6    2.32    1.52
  -8  -5  -6    2.01    1.36
  -8  -5  -6    5.29    1.87
   8  -5   6    1.19    0.85
   8  -5   6    0.53    1.03
   8  -5   6    0.91    0.90
  -8  -5  -6    1.54    1.52
   8   6  -5    1.98    1.33
  -8   6   5    2.36    1.18
   8  -6  -5    0.86    1.37
  -8  -6   5    0.87    1.13
   8  -6  -5    0.58    1.26
   8  -6  -5    0.96    1.05
   8  -6  -5    0.17    0.81
  -8  -6   5   -0.24    1.02
  -8   6   4   -0.83    0.94
   8   6  -4    1.38    1.03
  -8   6   4   -0.23    0.95
   8  -6  -4    1.51    1.18
  -8  -6   4    0.28    0.65
   8  -6  -4    1.40    1.27
   8  -6  -4    0.43    0.93
   8  -6  -4    3.80    1.11
   8  -6  -4   -0.33    1.20
  -8  -6   4    1.25    0.73
  -8  -6   4    1.24    1.05
   8  -6  -4    0.78    0.92
  -8  -6   4    1.16    1.03
  -8   6   3    1.04    1.07
  -8   6   3   -0.77    0.81
   8   6  -3   -0.37    1.00
   8  -6  -3    0.34    1.10
  -8  -6   3    0.07    1.05
   8  -6  -3    0.19    0.90
   8  -6  -3    2.26    0.98
   8  -6  -3    1.18    1.12
  -8  -6   3   -0.38    0.67
  -8  -6   3   -0.57    0.66
   8  -6  -3   -0.55    0.75
   8  -6  -3    1.02    1.09
  -8  -6   3    0.12    0.79
  -8   6   2    0.94    0.81
   8   6  -2    2.14    0.91
   8   6  -2    0.32    0.93
  -8   6   2   -0.53    0.66
  -8  -6   2    0.77    0.77
   8  -6  -2   -0.48    0.81
   8  -6  -2    0.93    1.06
   8  -6  -2    1.57    1.08
   8  -6  -2    1.18    0.79
  -8  -6   2    1.13    1.07
  -8  -6   2   -0.07    0.79
  -8  -6   2    0.30    0.89
  -8   6   1    1.09    0.59
   8   6  -1    1.08    0.72
   8   6  -1   -0.05    0.74
   8   6  -1    0.38    0.97
   8  -6  -1    0.75    0.69
  -8  -6   1    0.96    0.93
   8  -6  -1    2.28    1.20
  -8  -6   1    0.48    0.96
   8  -6  -1    2.09    0.70
  -8  -6   1   -0.40    0.84
  -8  -6   1    0.81    0.86
  -8   6   0   18.95    1.56
  -8   6   0   17.52    1.82
   8   6   0   21.20    2.28
   8   6   0   17.81    1.64
   8   6   0   16.40    1.81
   8  -6   0   21.34    1.94
  -8  -6   0   19.81    1.90
  -8  -6   0   19.84    2.20
   8  -6   0   21.88    2.11
   8  -6   0   17.97    1.79
   8  -6   0   20.44    1.12
  -8  -6   0   21.06    2.06
  -8  -6   0   18.53    1.78
  -8   6  -1    1.92    0.67
  -8   6  -1    1.53    0.87
   8   6   1    1.41    1.28
   8   6   1    1.67    1.13
   8  -6   1    0.30    0.71
  -8  -6  -1    0.93    1.20
   8  -6   1    2.39    0.53
  -8  -6  -1    2.16    1.06
   8  -6   1    1.55    1.10
  -8  -6  -1    2.91    1.36
  -8  -6  -1    1.87    1.16
   8  -6   1    2.43    1.15
   8  -6   1    0.74    1.19
   8   6   2   -0.60    1.02
   8   6   2    0.42    1.11
   8  -6   2    0.04    1.10
   8  -6   2    1.01    0.54
  -8  -6  -2    0.55    1.20
  -8  -6  -2   -0.34    0.91
   8  -6   2    1.49    1.03
   8  -6   2    0.68    0.79
  -8  -6  -2    0.49    0.91
   8  -6   2    1.36    0.81
   8  -6   2    0.77    0.57
  -8  -6  -2    2.44    1.20
   8   6   3    1.65    1.09
   8   6   3    0.87    1.06
   8  -6   3    2.43    0.74
  -8  -6  -3    1.60    1.29
   8  -6   3    2.45    0.90
   8  -6   3    2.42    1.18
   8  -6   3    2.51    0.93
   8  -6   3    0.04    0.91
  -8  -6  -3    0.85    1.23
   8  -6   3    1.31    0.70
  -8  -6  -3    1.23    1.21
  -8  -6  -3    2.58    1.25
   8  -6   3    5.51    1.06
   8   6   4    8.47    1.85
   8   6   4    6.56    1.91
   8  -6   4    3.99    1.25
  -8  -6  -4    5.86    1.76
   8  -6   4    5.69    1.73
   8  -6   4    5.98    1.04
  -8  -6  -4    5.09    1.61
  -8  -6  -4    3.63    1.41
   8  -6   4    5.38    0.98
  -8  -6  -4    5.87    1.36
   8  -6   4    7.32    1.38
   8  -6   4    5.91    1.23
   8   6   5    2.47    1.23
   8   6   5    1.34    1.10
   8  -6   5    3.31    1.25
   8  -6   5    1.75    1.48
  -8  -6  -5    3.52    1.65
   8  -6   5    3.21    1.10
  -8  -6  -5    0.86    1.18
   8  -6   5    4.87    0.99
   8   7  -4   -0.26    1.02
  -8   7   4   -0.69    1.04
   8  -7  -4    1.35    1.01
   8  -7  -4   -0.20    1.32
  -8  -7   4   -0.74    0.61
  -8  -7   4    0.37    0.80
  -8  -7   4    0.62    1.17
   8  -7  -4    1.89    1.07
  -8  -7   4   -0.89    0.97
   8  -7  -4    1.04    1.39
   8  -7  -4   -0.10    1.18
  -8   7   3   -1.36    0.86
   8   7  -3    1.94    1.37
  -8   7   3    0.10    0.86
   8  -7  -3    1.52    1.31
   8  -7  -3    1.45    1.00
  -8  -7   3    0.73    0.90
  -8  -7   3    2.48    1.05
   8  -7  -3   -1.70    1.11
  -8  -7   3    0.62    1.21
  -8  -7   3   -0.09    1.14
   8  -7  -3    0.15    1.30
   8  -7  -3    0.25    1.19
   8   7  -2    1.50    1.52
  -8   7   2    2.28    0.79
  -8   7   2    3.16    1.34
   8  -7  -2    2.26    0.87
   8  -7  -2    4.23    1.05
   8  -7  -2    3.59    1.44
  -8  -7   2    3.29    1.42
  -8  -7   2    4.34    1.14
   8  -7  -2    4.88    1.74
  -8  -7   2    3.46    1.35
  -8  -7   2    1.70    1.22
   8   7  -1    1.92    1.23
   8   7  -1    2.32    0.73
  -8   7   1    2.42    0.68
  -8   7   1    1.45    1.02
  -8  -7   1    1.03    0.81
  -8  -7   1    1.57    1.22
  -8  -7   1    2.50    1.37
   8  -7  -1    1.70    0.99
   8  -7  -1    1.42    0.70
  -8  -7   1    1.19    1.08
   8  -7  -1    1.21    1.26
   8  -7  -1   -0.01    1.12
   8   7   0    4.46    1.20
  -8   7   0    4.55    1.07
   8   7   0    4.30    1.80
   8  -7   0    3.98    1.45
  -8  -7   0    3.72    1.29
   8  -7   0    3.88    1.34
   8  -7   0    6.22    1.66
   8  -7   0    2.82    1.31
  -8  -7   0    5.28    1.61
  -8  -7   0    4.76    1.37
  -8  -7   0    2.89    1.28
   8   7   1   -0.56    0.77
   8   7   1    0.18    1.10
  -8   7  -1    0.23    0.53
   8  -7   1   -0.36    1.11
  -8  -7  -1    0.70    1.03
  -8  -7  -1   -0.65    0.89
  -8  -7  -1    1.20    1.28
   8  -7   1    1.45    0.93
  -8  -7  -1    0.28    1.04
   8  -7   1    0.03    1.09
   8  -7   1   -0.51    1.01
   8   7   2    7.84    1.55
   8   7   2    5.27    1.66
  -8  -7  -2    9.15    2.58
  -8  -7  -2    5.65    1.71
   8  -7   2    7.85    0.78
  -8  -7  -2    3.88    1.42
   8  -7   2    7.74    1.73
   8  -7   2    4.69    1.29
   8  -7   2    5.85    0.85
  -8  -7  -2    4.31    1.43
   8  -7   2    5.11    2.63
   8   7   3    8.87    1.89
   8   7   3    7.01    1.79
   8  -7   3   10.37    1.52
  -8  -7  -3   12.33    2.16
  -8  -7  -3    7.75    1.95
   8  -7   3    9.98    1.86
  -8  -7  -3    7.88    1.80
  -8  -7  -3   13.18    2.36
   8  -7   3    6.63    1.89
   8  -7   3   11.55    1.63
   8  -7   3    9.84    1.26
   8   7   4    3.94    1.55
   8   7   4   -0.95    1.03
   8  -7   4   -0.54    0.70
   8  -7   4    0.20    0.78
   8  -7   4    0.91    1.08
  -8  -7  -4   -0.35    1.08
   8  -7   4    4.46    2.06
  -8  -7  -4    1.96    1.08
  -8  -7  -4    0.64    1.12
  -8  -7  -4   -0.55    1.31
   8  -7   4   -0.31    0.72
   8   8  -1    3.03    1.49
   8   8  -1    0.82    1.10
  -8   8   1    1.36    0.91
  -8   8   1    0.76    0.62
  -8  -8   1    0.98    1.20
   8  -8  -1    2.68    0.76
   8  -8  -1    1.24    1.40
   8  -8  -1   -0.59    1.07
  -8  -8   1    2.54    1.24
  -8  -8   1    0.85    1.19
  -8  -8   1    1.21    1.22
   8  -8  -1   -1.23    1.11
   8  -8  -1    0.33    0.76
   8   8   0    1.31    1.38
   8   8   0    1.63    0.98
  -8   8   0    2.97    1.03
  -8  -8   0    0.90    1.24
  -8  -8   0    1.62    0.97
  -8  -8   0    1.73    1.21
  -8  -8   0    2.18    1.57
   8  -8   0    0.61    1.40
   8  -8   0    4.75    1.54
   8  -8   0    2.41    1.35
   8  -8   0    1.12    1.34
  -8   8  -1    0.69    0.65
   8   8   1    0.94    1.46
   8   8   1   -0.20    0.86
  -8  -8  -1    1.51    1.52
   8  -8   1    3.35    1.19
   8  -8   1    0.22    0.86
  -8  -8  -1   -0.53    0.95
   8  -8   1    3.48    1.90
  -8  -8  -1    1.84    0.82
  -8  -8  -1    1.00    1.28
   9   0  -8    0.09    1.26
  -9   0   8    0.78    0.99
  -9   0   8   -0.21    0.76
   9   0  -8    0.91    1.17
   9   0  -7    0.05    1.12
   9   0  -7    0.62    1.04
  -9   0   7    0.87    0.86
   9   0  -7    0.41    0.61
  -9   0   7   -0.63    0.85
  -9   0   6    1.11    0.88
  -9   0   6    1.15    0.86
   9   0  -6    3.57    0.83
   9   0  -6    2.77    1.17
   9   0  -6    2.23    1.25
  -9   0   5    0.37    0.60
  -9   0   5   -0.34    0.64
   9   0  -5   -0.92    0.63
  -9   0   5   -0.90    0.55
   9   0  -5    0.24    0.47
   9   0  -5   -0.07    0.78
   9   0  -5    0.31    0.57
  -9   0   5   -0.73    0.68
  -9   0   4   17.55    1.59
  -9   0   4   16.46    1.51
   9   0  -4   16.18    1.84
   9   0  -4   17.10    1.19
   9   0  -4   16.77    1.23
  -9   0   3    0.42    0.42
  -9   0   3    0.55    0.59
   9   0  -3    0.34    0.60
   9   0  -3    0.08    0.47
   9   0  -3    0.72    0.52
  -9   0   3   -0.48    0.57
   9   0  -3   -0.39    0.35
  -9   0   3   -0.41    0.48
  -9   0   3    0.15    0.51
   9   0  -3   -0.20    0.60
   9   0  -2   87.39    2.68
   9   0  -2   90.26    2.93
  -9   0   2   94.29    3.10
  -9   0   2   89.32    2.68
   9   0  -2   89.22    3.10
  -9   0   2   89.27    2.92
  -9   0   2   96.57    2.96
   9   0  -1   -0.16    0.42
   9   0  -1    0.64    0.55
   9   0  -1    0.15    0.50
  -9   0   1   -0.22    0.51
  -9   0   1    0.16    0.45
  -9   0   1    0.05    0.47
  -9   0   1   -0.28    0.45
  -9   0   1   -0.19    0.44
   9   0  -1   -0.25    0.44
   9   0  -1   -0.24    0.41
   9   0   0   20.66    1.15
  -9   0   0   22.53    1.17
   9   0   0   20.74    0.93
  -9   0   0   23.76    1.32
   9   0   0   20.68    1.34
  -9   0   0   21.33    0.95
  -9   0   0   20.00    1.15
   9   0   0   20.65    1.16
   9   0   0   20.95    1.10
  -9   0   0   22.63    1.20
  -9   0  -1   -0.67    0.48
  -9   0  -1   -0.89    0.37
   9   0   1    0.35    0.55
   9   0   1    0.07    0.52
  -9   0  -1   -0.33    0.24
   9   0   1    0.40    0.47
  -9   0  -1   -0.22    0.50
   9   0   1    0.15    0.53
  -9   0  -1   -0.45    0.42
   9   0   2   36.76    1.66
  -9   0  -2   33.11    1.20
   9   0   2   36.93    1.83
   9   0   2   36.43    1.62
  -9   0  -2   36.68    1.78
  -9   0  -2   34.63    1.76
   9   0   2   34.39    1.20
   9   0   2   35.00    1.75
  -9   0  -2   39.72    1.62
   9   0   3    0.92    0.46
  -9   0  -3   -1.35    0.56
  -9   0  -3    0.17    0.50
   9   0   3   -0.48    0.63
   9   0   3    0.37    0.54
  -9   0  -3    0.42    0.40
   9   0   3    0.76    0.63
  -9   0  -3    0.10    0.53
   9   0   3    0.99    0.67
  -9   0  -3   -0.31    0.44
   9   0   4    1.63    0.89
  -9   0  -4    1.10    0.59
   9   0   4    4.10    0.99
  -9   0  -4    1.44    0.62
   9   0   4    2.99    0.74
   9   0   4    1.07    0.66
  -9   0  -4    0.88    0.80
  -9   0  -4    1.48    0.64
   9   0   4    1.44    0.72
  -9   0  -4    1.93    0.64
   9   0   5    1.25    0.76
   9   0   5    0.55    0.93
  -9   0  -5   -0.53    0.85
  -9   0  -5    0.17    0.55
  -9   0  -5    0.59    0.61
   9   0   5    1.77    0.92
   9   0   5   -0.15    0.64
  -9   0  -5   -0.20    0.58
   9   0   5   -0.02    0.62
  -9   0  -5    0.08    0.49
  -9   0  -6   21.89    1.45
  -9   0  -6   21.47    2.27
   9   0   6   15.99    1.69
  -9   0  -6   17.96    1.60
   9   0   6   19.82    1.78
  -9   0  -6   19.61    1.92
   9   0   6   22.49    1.96
   9   0   6   21.50    1.85
   9   0   7    1.49    0.92
  -9   0  -7    0.55    0.75
  -9   0  -7    0.99    1.23
   9   0   7    1.02    0.95
   9   0   7    0.55    0.83
   9   0   7   -0.17    0.84
   9   1  -8    0.18    0.98
   9  -1  -8   -0.70    1.01
   9  -1  -8    0.34    1.02
  -9   1   7    4.53    1.47
  -9   1   7    5.70    1.40
   9   1  -7    4.34    1.54
   9   1  -7    5.04    1.53
   9  -1  -7    3.90    1.59
   9  -1  -7    6.58    1.20
   9  -1  -7    4.08    1.50
  -9  -1   7    7.37    1.46
  -9  -1   7    3.16    1.10
   9   1  -6    5.85    1.49
  -9   1   6    6.08    1.60
   9   1  -6    6.01    1.65
  -9   1   6    6.27    1.55
  -9  -1   6    6.20    1.27
  -9  -1   6    5.56    1.13
   9  -1  -6    4.32    1.33
   9  -1  -6    4.06    1.51
   9  -1  -6    4.46    1.14
   9   1  -5    4.78    0.68
  -9   1   5    6.33    1.25
  -9   1   5    3.40    1.18
  -9   1   5    4.61    1.18
   9   1  -5    3.39    1.08
  -9   1   5    5.50    1.24
   9   1  -5    4.35    0.68
   9  -1  -5    3.95    0.92
  -9  -1   5    5.19    1.00
  -9  -1   5    4.39    1.21
   9  -1  -5    5.21    1.02
  -9  -1   5    4.95    0.77
   9  -1  -5    3.30    1.17
  -9  -1   5    5.64    1.35
  -9   1   4   -0.24    0.74
   9   1  -4    0.79    0.72
  -9   1   4    0.62    0.69
   9   1  -4   -0.18    0.38
  -9   1   4    0.56    0.71
   9   1  -4    0.15    0.43
   9   1  -4    0.72    0.43
  -9   1   4    0.04    0.73
  -9  -1   4    0.79    0.64
   9  -1  -4   -0.05    0.58
   9  -1  -4    0.49    0.41
   9  -1  -4    0.02    0.56
   9  -1  -4    0.01    0.72
  -9  -1   4    0.22    0.51
  -9  -1   4   -0.38    0.37
  -9  -1   4   -0.63    0.59
  -9  -1   4    0.34    0.51
   9   1  -3    1.28    0.49
   9   1  -3    0.38    0.66
  -9   1   3    0.66    0.65
  -9   1   3    1.26    0.73
   9   1  -3    0.58    0.49
  -9   1   3    0.99    0.71
   9   1  -3    1.04    0.54
   9  -1  -3    1.76    0.64
  -9  -1   3    1.61    0.60
  -9  -1   3    1.06    0.55
  -9  -1   3    1.33    0.78
  -9  -1   3    0.94    0.64
  -9  -1   3    1.29    0.58
   9  -1  -3    1.70    0.73
  -9  -1   3    1.12    0.75
   9  -1  -3   -0.01    0.49
   9  -1  -3    1.49    0.80
  -9   1   2    1.70    0.48
  -9   1   2    2.31    0.71
   9   1  -2    1.85    0.56
  -9   1   2    1.84    0.72
   9   1  -2    2.10    0.70
  -9   1   2    1.30    0.68
   9   1  -2    2.13    0.57
   9   1  -2    1.70    0.60
  -9   1   2    2.36    0.49
  -9  -1   2    1.50    0.68
  -9  -1   2    3.20    0.85
  -9  -1   2    2.43    0.73
  -9  -1   2    3.40    0.70
   9  -1  -2    2.92    0.57
   9  -1  -2    1.17    0.60
   9  -1  -2    1.53    0.58
  -9  -1   2    1.02    0.45
  -9  -1   2    1.25    0.57
   9  -1  -2    2.52    0.80
   9  -1  -2    1.90    0.69
  -9   1   1    1.99    0.49
   9   1  -1    2.13    0.61
  -9   1   1    3.69    0.70
  -9   1   1    2.36    0.60
   9   1  -1    2.52    0.67
   9   1  -1    2.67    0.75
  -9   1   1    1.96    0.67
  -9   1   1    2.18    0.54
   9   1  -1    2.77    0.57
  -9   1   1    2.26    0.51
   9  -1  -1    1.85    0.61
   9  -1  -1    1.94    0.57
   9  -1  -1    3.68    0.66
  -9  -1   1    2.89    0.74
  -9  -1   1    2.76    0.73
   9  -1  -1    1.75    0.53
  -9  -1   1    2.45    0.62
  -9  -1   1    3.14    0.69
  -9  -1   1    2.37    0.62
   9   1   0   13.37    1.06
  -9   1   0   14.09    0.77
  -9   1   0   14.92    1.10
  -9   1   0   15.15    1.02
  -9   1   0   13.22    0.81
   9   1   0   14.97    1.00
  -9   1   0   13.56    1.00
   9   1   0   13.72    1.17
   9   1   0   12.05    1.01
  -9  -1   0   14.48    0.98
   9  -1   0   14.00    1.01
  -9  -1   0   15.60    1.05
   9  -1   0   13.42    0.72
  -9  -1   0   14.65    1.07
   9  -1   0   14.64    1.13
  -9  -1   0   14.40    1.17
  -9  -1   0   14.32    1.18
   9  -1   0   13.59    1.02
  -9  -1   0   13.11    0.92
   9  -1   0   13.69    0.81
   9   1   1   36.15    1.72
  -9   1  -1   33.19    1.33
   9   1   1   35.26    1.62
   9   1   1   33.99    1.38
   9   1   1   34.41    1.76
  -9   1  -1   35.09    1.45
  -9  -1  -1   34.03    1.40
   9  -1   1   35.55    1.54
  -9  -1  -1   35.36    1.74
  -9  -1  -1   36.87    1.64
  -9  -1  -1   35.34    1.63
   9  -1   1   33.29    1.34
   9  -1   1   34.26    1.48
  -9  -1  -1   36.17    1.73
   9   1   2   43.07    1.92
   9   1   2   40.67    2.03
  -9   1  -2   41.91    1.59
   9   1   2   42.42    1.92
   9   1   2   42.33    1.65
  -9   1  -2   41.21    1.59
  -9   1  -2   40.84    1.77
  -9   1  -2   43.12    2.00
   9   1   2   38.61    1.95
  -9  -1  -2   40.06    1.64
   9  -1   2   41.93    1.79
  -9  -1  -2   43.53    2.11
  -9  -1  -2   41.75    1.92
   9  -1   2   42.25    2.02
   9  -1   2   44.64    1.71
   9  -1   2   40.06    1.69
   9   1   3    2.19    0.76
  -9   1  -3    3.26    0.62
   9   1   3    3.23    0.77
  -9   1  -3    2.96    0.84
  -9   1  -3    3.07    0.89
  -9   1  -3    2.57    0.48
   9   1   3    1.97    0.83
   9   1   3    4.67    1.04
  -9   1  -3    2.89    0.60
   9   1   3    3.51    0.74
   9  -1   3    3.67    0.74
  -9  -1  -3    3.92    0.79
  -9  -1  -3    2.08    0.91
   9  -1   3    3.27    0.56
  -9  -1  -3    3.42    0.78
   9  -1   3    4.13    0.99
  -9  -1  -3    2.78    0.70
   9  -1   3    3.07    0.86
  -9  -1  -3    1.90    0.71
   9  -1   3    1.92    0.63
  -9   1  -4    3.79    0.87
  -9   1  -4    4.23    1.06
   9   1   4    4.01    1.72
   9   1   4    4.50    0.99
   9   1   4    5.33    0.95
  -9   1  -4    5.46    0.83
   9   1   4    5.78    1.22
   9   1   4    3.27    0.91
  -9   1  -4    3.55    0.65
   9  -1   4    3.04    0.71
   9  -1   4    3.57    0.72
  -9  -1  -4    3.20    0.85
   9  -1   4    2.22    0.78
   9  -1   4    4.70    1.16
  -9  -1  -4    3.36    0.99
  -9  -1  -4    5.10    1.04
   9  -1   4    4.29    0.85
  -9  -1  -4    3.42    0.81
  -9  -1  -4    2.98    0.85
   9   1   5   40.91    2.17
  -9   1  -5   35.80    2.16
   9   1   5   39.72    2.16
  -9   1  -5   40.43    1.95
   9   1   5   40.77    2.33
  -9   1  -5   38.27    2.52
   9   1   5   37.85    2.62
   9   1   5   34.06    2.17
   9  -1   5   39.64    2.84
  -9  -1  -5   36.38    2.02
   9  -1   5   37.59    1.97
  -9  -1  -5   34.69    2.04
   9  -1   5   39.55    1.93
   9  -1   5   38.60    2.25
  -9  -1  -5   36.78    2.08
  -9  -1  -5   38.05    2.12
   9  -1   5   40.02    2.00
  -9  -1  -5   40.06    2.67
  -9   1  -6    0.15    0.76
   9   1   6    2.75    1.10
   9   1   6    0.66    0.83
  -9   1  -6    3.22    1.36
   9   1   6    0.64    0.86
   9   1   6    1.16    0.88
   9  -1   6    1.22    0.94
   9  -1   6    1.26    0.86
   9  -1   6    1.63    0.92
  -9  -1  -6    0.46    0.79
  -9  -1  -6   -0.66    0.58
   9  -1   6    0.08    0.71
  -9  -1  -6    0.31    0.67
  -9  -1  -6    0.29    1.13
   9   1   7    2.66    1.43
   9   1   7    1.47    0.87
   9   1   7    1.40    0.88
  -9   1  -7    3.08    1.00
  -9   1  -7    0.34    1.26
  -9  -1  -7    2.14    0.84
  -9  -1  -7   -0.60    0.81
   9  -1   7    0.66    0.92
  -9  -1  -7    3.73    0.91
   9  -1   7   -0.08    0.99
  -9  -1  -7   -0.52    1.00
   9  -1   7    3.93    0.96
   9  -1   7    2.12    0.84
   9   2  -7    2.13    1.16
  -9   2   7    0.97    0.86
  -9   2   7    3.48    1.39
   9  -2  -7    0.11    1.06
   9  -2  -7   -0.60    0.96
  -9  -2   7    0.62    0.69
  -9  -2   7   -0.21    0.83
   9  -2  -7    0.11    0.78
  -9   2   6    2.47    1.02
   9   2  -6    1.50    1.05
  -9   2   6    5.85    1.74
  -9  -2   6    4.07    0.97
   9  -2  -6    2.49    1.31
  -9  -2   6    3.27    0.91
   9  -2  -6    4.06    1.08
  -9  -2   6    4.32    0.98
   9  -2  -6    2.69    1.20
  -9  -2   6    4.85    0.95
  -9   2   5    3.06    0.98
  -9   2   5    2.93    1.16
   9   2  -5    0.77    0.89
  -9   2   5    2.30    0.97
  -9   2   5    5.03    1.37
   9   2  -5    2.46    0.81
   9  -2  -5    3.14    1.05
   9  -2  -5    1.72    0.80
   9  -2  -5    3.73    1.20
  -9  -2   5    3.92    0.89
  -9  -2   5    3.76    0.84
   9  -2  -5    1.87    1.03
  -9  -2   5    2.01    1.09
  -9  -2   5    1.15    0.63
  -9  -2   5    3.05    1.16
   9   2  -4    1.17    0.65
  -9   2   4    0.84    0.72
  -9   2   4    1.14    0.75
   9   2  -4    0.46    0.73
  -9   2   4    1.35    0.90
  -9   2   4    0.40    0.85
  -9  -2   4    0.94    0.50
   9  -2  -4    0.27    0.86
  -9  -2   4    1.24    0.77
   9  -2  -4   -0.07    0.60
   9  -2  -4    0.25    0.74
  -9  -2   4    0.69    0.75
   9  -2  -4    0.26    0.72
  -9  -2   4    1.54    0.60
  -9  -2   4    0.22    0.52
  -9  -2   4    0.39    0.70
  -9   2   3   27.86    1.75
   9   2  -3   26.86    1.65
  -9   2   3   27.58    1.80
  -9   2   3   26.76    1.81
  -9   2   3   25.73    1.63
   9   2  -3   26.50    1.78
  -9  -2   3   25.81    1.80
   9  -2  -3   27.35    1.75
   9  -2  -3   24.94    1.14
  -9  -2   3   26.92    1.74
  -9  -2   3   22.87    1.50
   9  -2  -3   27.62    1.87
  -9  -2   3   25.16    1.31
  -9  -2   3   28.47    1.94
   9  -2  -3   25.81    1.73
   9  -2  -3   27.80    1.73
   9  -2  -3   26.54    1.16
  -9  -2   3   27.13    1.31
   9   2  -2   32.31    1.84
   9   2  -2   35.17    1.86
   9   2  -2   30.74    1.29
   9   2  -2   34.75    1.37
  -9   2   2   33.00    1.87
  -9   2   2   34.10    1.60
  -9   2   2   34.53    1.85
  -9   2   2   34.30    1.85
  -9  -2   2   33.42    1.47
   9  -2  -2   36.47    1.92
   9  -2  -2   31.77    1.49
  -9  -2   2   34.07    1.49
  -9  -2   2   33.85    1.91
   9  -2  -2   31.35    1.48
   9  -2  -2   31.87    1.83
  -9  -2   2   30.82    1.73
  -9  -2   2   31.34    1.78
   9  -2  -2   32.78    1.62
  -9   2   1    0.31    0.39
  -9   2   1    0.67    0.56
   9   2  -1    0.31    0.47
  -9   2   1    0.55    0.61
   9   2  -1    0.39    0.45
   9   2  -1    1.47    0.64
   9   2  -1    1.02    0.72
  -9  -2   1    0.69    0.68
   9  -2  -1    0.45    0.47
  -9  -2   1    1.01    0.69
   9  -2  -1    0.03    0.47
  -9  -2   1    1.04    0.61
  -9  -2   1    1.30    0.65
   9  -2  -1    0.99    0.43
  -9  -2   1    0.58    0.54
   9  -2  -1    0.34    0.57
  -9  -2   1    0.66    0.48
   9  -2  -1    0.91    0.62
   9   2   0    1.14    0.60
   9   2   0    0.85    0.63
  -9   2   0    0.30    0.42
   9   2   0    0.20    0.48
  -9   2   0    0.41    0.48
   9   2   0    0.21    0.63
   9   2   0    0.39    0.42
  -9  -2   0    0.73    0.52
  -9  -2   0    1.35    0.66
  -9  -2   0    0.68    0.60
   9  -2   0    0.64    0.58
   9  -2   0    0.59    0.51
  -9  -2   0   -0.14    0.66
  -9  -2   0    0.16    0.59
   9  -2   0   -0.29    0.52
   9  -2   0    1.10    0.74
   9   2   1   17.84    1.22
   9   2   1   18.27    1.40
  -9   2  -1   17.06    1.40
  -9   2  -1   16.63    0.89
  -9   2  -1   18.25    1.05
  -9   2  -1   17.34    1.04
   9   2   1   19.88    1.48
   9   2   1   17.33    1.26
   9   2   1   16.17    1.29
  -9   2  -1   17.51    0.85
  -9  -2  -1   19.01    1.31
  -9  -2  -1   16.37    1.24
  -9  -2  -1   19.13    1.45
   9  -2   1   18.28    1.16
  -9  -2  -1   21.11    1.51
   9  -2   1   18.00    1.11
   9  -2   1   16.57    1.40
   9  -2   1   16.37    0.93
   9  -2   1   16.13    0.74
  -9  -2  -1   19.19    1.38
   9   2   2   26.14    1.71
   9   2   2   29.46    1.72
   9   2   2   26.01    1.51
  -9   2  -2   26.27    1.31
   9   2   2   27.55    1.81
  -9   2  -2   27.62    1.77
  -9   2  -2   28.15    1.19
  -9   2  -2   27.79    1.16
   9   2   2   29.64    1.74
  -9  -2  -2   26.80    1.59
   9  -2   2   26.30    1.12
   9  -2   2   26.56    1.79
  -9  -2  -2   27.57    1.73
  -9  -2  -2   29.12    1.68
   9  -2   2   26.58    1.31
  -9  -2  -2   29.03    1.74
   9  -2   2   28.49    1.34
   9  -2   2   25.50    1.33
  -9  -2  -2   27.66    1.86
   9  -2   2   26.74    1.14
   9   2   3    4.93    1.08
   9   2   3    4.46    0.87
   9   2   3    6.05    1.17
  -9   2  -3    4.69    0.88
   9   2   3    5.13    0.91
   9   2   3    7.46    1.31
  -9  -2  -3    5.17    0.98
   9  -2   3    6.95    0.90
   9  -2   3    6.47    0.77
   9  -2   3    5.03    0.68
   9  -2   3    7.36    0.88
  -9  -2  -3    7.15    1.14
   9  -2   3    7.09    1.06
  -9  -2  -3    4.47    1.11
   9  -2   3    4.04    0.85
  -9  -2  -3    4.79    0.97
  -9  -2  -3    6.99    1.31
   9   2   4   23.59    1.64
   9   2   4   21.65    1.74
   9   2   4   21.66    1.81
   9   2   4   21.43    1.64
  -9   2  -4   21.16    1.68
   9  -2   4   22.08    1.29
  -9  -2  -4   24.61    1.72
  -9  -2  -4   20.35    1.89
  -9  -2  -4   22.21    1.69
  -9  -2  -4   20.83    1.62
   9  -2   4   23.44    1.78
   9  -2   4   21.45    1.28
   9  -2   4   25.35    1.74
   9  -2   4   21.94    1.28
  -9  -2  -4   19.34    1.97
   9   2   5   19.79    1.80
   9   2   5   18.92    1.65
   9   2   5   17.22    1.68
  -9   2  -5   17.50    1.84
  -9   2  -5   17.20    1.38
   9   2   5   18.90    1.86
   9  -2   5   15.90    1.30
  -9  -2  -5   18.41    2.09
   9  -2   5   17.33    1.74
   9  -2   5   16.62    1.30
   9  -2   5   19.58    1.30
  -9  -2  -5   15.74    1.64
  -9  -2  -5   16.57    1.73
   9  -2   5   17.93    1.73
  -9  -2  -5   18.50    1.59
   9  -2   5   17.94    1.89
   9   2   6   25.16    2.24
  -9   2  -6   24.33    2.34
   9   2   6   23.51    2.16
   9   2   6   25.89    1.86
  -9   2  -6   26.08    1.81
   9   2   6   27.44    2.09
  -9  -2  -6   24.47    1.74
   9  -2   6   30.27    2.54
   9  -2   6   26.90    1.66
  -9  -2  -6   22.18    1.94
  -9  -2  -6   26.89    2.61
   9  -2   6   22.42    1.75
   9  -2   6   22.82    2.10
   9  -2   6   24.35    1.67
  -9  -2  -6   24.41    2.10
  -9   2  -7    3.53    1.40
  -9   2  -7    3.12    1.05
   9   2   7    4.41    1.03
   9   2   7    4.84    1.55
   9   2   7    1.62    0.99
  -9  -2  -7    4.36    1.21
   9  -2   7    4.54    1.38
   9  -2   7    4.33    1.07
  -9  -2  -7    4.06    1.64
   9  -2   7    4.60    1.14
   9  -2   7    4.91    1.27
  -9  -2  -7    4.12    1.40
  -9  -2  -7    3.88    0.96
   9  -2   7    1.14    1.07
  -9   3   7    1.75    0.85
  -9   3   7    3.59    1.50
   9  -3  -7    1.43    0.97
  -9  -3   7    0.22    0.70
  -9  -3   7    1.67    0.85
   9  -3  -7    1.35    1.17
  -9  -3   7    1.81    1.34
   9  -3  -7    0.52    1.72
  -9  -3   7    0.61    0.60
   9   3  -6    4.80    1.46
  -9   3   6    6.83    1.80
  -9   3   6    7.05    1.69
  -9  -3   6    6.94    1.16
   9  -3  -6    3.72    1.43
  -9  -3   6    8.67    1.12
  -9  -3   6    5.18    1.44
   9  -3  -6    5.24    1.66
   9   3  -5    0.21    0.79
  -9   3   5    0.11    0.89
  -9   3   5   -0.73    0.86
   9   3  -5    1.80    0.95
  -9   3   5    0.15    0.81
   9  -3  -5    0.62    0.86
   9  -3  -5    0.67    0.71
   9  -3  -5    1.48    1.12
  -9  -3   5   -0.29    0.49
  -9  -3   5    1.27    0.74
  -9  -3   5    1.09    0.98
  -9  -3   5   -0.07    0.53
   9  -3  -5    0.25    0.92
   9   3  -4   -0.23    0.62
  -9   3   4   -0.01    0.89
  -9   3   4    0.76    0.79
  -9   3   4    0.92    0.93
   9   3  -4    0.50    0.75
   9  -3  -4    0.54    0.62
   9  -3  -4   -0.25    0.87
   9  -3  -4    0.51    0.86
   9  -3  -4   -0.08    0.68
  -9  -3   4    1.19    0.53
  -9  -3   4    0.51    0.76
  -9  -3   4    0.80    0.76
  -9  -3   4    1.24    0.88
  -9  -3   4    0.56    0.48
  -9  -3   4   -0.72    0.52
  -9   3   3    2.32    0.79
   9   3  -3    4.69    1.23
  -9   3   3    4.41    0.95
  -9   3   3    8.14    1.47
  -9   3   3    3.90    1.23
   9  -3  -3    4.99    0.85
  -9  -3   3    4.28    1.15
  -9  -3   3    6.07    0.84
  -9  -3   3    3.92    1.08
  -9  -3   3    6.27    1.32
   9  -3  -3    5.78    1.38
   9  -3  -3    5.06    0.85
   9  -3  -3    2.89    1.01
   9  -3  -3    4.50    1.13
  -9  -3   3    4.32    0.75
  -9  -3   3    2.98    0.86
   9  -3  -3    5.05    1.10
   9   3  -2   11.75    1.51
  -9   3   2   10.98    1.25
  -9   3   2    7.16    0.98
   9   3  -2   10.32    1.41
   9   3  -2    9.02    0.75
  -9   3   2    7.56    0.90
  -9   3   2   13.06    1.61
   9   3  -2    8.76    0.70
   9  -3  -2    8.05    1.05
   9  -3  -2    7.98    0.95
  -9  -3   2    9.37    1.33
   9  -3  -2   11.85    1.50
  -9  -3   2    8.14    0.90
  -9  -3   2   11.92    1.59
   9  -3  -2    5.56    0.97
   9  -3  -2    9.87    1.26
  -9  -3   2    7.98    0.86
  -9  -3   2    9.76    1.40
   9  -3  -2   10.96    1.29
  -9  -3   2    9.71    1.38
   9   3  -1   33.07    2.05
   9   3  -1   33.41    1.51
  -9   3   1   33.60    1.81
  -9   3   1   30.72    1.27
   9   3  -1   32.60    1.56
  -9   3   1   33.55    1.82
  -9   3   1   34.79    1.86
   9   3  -1   37.16    1.95
  -9  -3   1   31.16    1.89
   9  -3  -1   36.08    1.91
   9  -3  -1   30.78    1.28
   9  -3  -1   32.06    1.88
  -9  -3   1   33.07    1.91
   9  -3  -1   33.01    1.81
   9  -3  -1   35.06    1.88
  -9  -3   1   31.84    1.60
  -9  -3   1   35.55    1.96
  -9  -3   1   31.98    1.95
   9  -3  -1   31.52    1.86
  -9  -3   1   32.58    1.63
   9   3   0   34.23    2.04
   9   3   0   33.35    1.87
   9   3   0   33.69    1.86
  -9   3   0   33.24    1.71
   9   3   0   33.86    1.71
  -9   3   0   33.87    1.68
  -9  -3   0   33.94    1.78
   9  -3   0   31.79    1.70
   9  -3   0   31.66    1.92
  -9  -3   0   33.73    1.75
   9  -3   0   32.29    1.73
  -9  -3   0   34.80    1.91
  -9  -3   0   34.24    2.00
  -9  -3   0   35.10    2.01
   9  -3   0   33.27    1.99
   9  -3   0   36.50    1.84
  -9   3  -1   43.63    1.79
   9   3   1   41.84    2.08
   9   3   1   40.36    2.25
   9   3   1   43.95    2.11
   9   3   1   41.65    2.10
   9   3   1   39.49    2.19
  -9   3  -1   44.08    1.73
  -9   3  -1   44.69    1.79
   9  -3   1   42.47    2.28
  -9  -3  -1   45.90    2.21
   9  -3   1   41.98    1.83
  -9  -3  -1   43.66    2.14
  -9  -3  -1   44.99    2.14
   9  -3   1   41.53    2.32
   9  -3   1   44.20    1.92
  -9  -3  -1   41.69    2.24
  -9  -3  -1   41.22    2.25
   9   3   2    5.22    1.06
   9   3   2    2.63    0.84
   9   3   2    4.95    1.07
  -9   3  -2    4.78    0.63
   9   3   2    2.86    0.78
   9   3   2    2.92    0.98
  -9   3  -2    4.03    0.57
  -9  -3  -2    4.61    1.12
  -9  -3  -2    3.31    0.80
   9  -3   2    3.56    0.63
   9  -3   2    3.23    0.96
   9  -3   2    4.16    0.76
   9  -3   2    2.76    0.97
  -9  -3  -2    3.95    0.83
   9  -3   2    3.59    0.72
  -9  -3  -2    4.26    1.17
   9  -3   2    6.21    0.90
  -9  -3  -2    5.69    1.14
  -9   3  -3   20.62    1.32
   9   3   3   17.89    1.67
   9   3   3   20.40    1.76
   9   3   3   18.77    1.57
   9   3   3   16.71    1.70
   9   3   3   17.56    1.60
   9  -3   3   18.86    1.21
  -9  -3  -3   18.19    1.66
   9  -3   3   17.86    1.15
  -9  -3  -3   19.64    1.66
   9  -3   3   18.13    1.75
   9  -3   3   19.73    1.14
   9  -3   3   17.96    1.70
  -9  -3  -3   19.73    1.81
   9  -3   3   18.72    1.31
  -9  -3  -3   19.87    1.65
   9  -3   3   19.41    1.17
  -9  -3  -3   21.63    1.66
  -9   3  -4    2.42    0.83
   9   3   4    0.20    0.82
   9   3   4    1.25    0.79
   9   3   4    1.51    0.87
   9   3   4    2.93    1.12
   9   3   4    2.26    1.09
   9  -3   4    4.02    0.81
  -9  -3  -4    2.59    0.96
   9  -3   4    3.52    1.09
   9  -3   4    2.41    0.67
  -9  -3  -4    2.23    0.84
   9  -3   4    1.49    0.72
  -9  -3  -4    2.11    1.03
   9  -3   4    1.54    0.59
   9  -3   4    2.33    0.65
  -9  -3  -4    0.56    0.83
   9  -3   4    1.96    0.84
  -9  -3  -4    2.24    0.92
   9   3   5    4.04    1.26
  -9   3  -5    5.79    1.36
   9   3   5    3.62    1.12
   9   3   5    2.11    0.86
   9   3   5    4.31    1.25
   9  -3   5    5.90    0.87
   9  -3   5    5.15    1.33
   9  -3   5    4.74    0.80
  -9  -3  -5    2.56    1.11
   9  -3   5    3.93    0.92
  -9  -3  -5    5.00    1.23
  -9  -3  -5    5.12    1.97
   9  -3   5    5.48    1.03
  -9  -3  -5    4.31    1.54
   9  -3   5    3.55    1.15
  -9  -3  -5    5.54    1.30
   9  -3   5    4.57    1.05
   9   3   6    0.81    1.02
   9   3   6    1.23    0.85
  -9   3  -6   -0.49    0.77
   9   3   6   -0.37    0.82
   9  -3   6    0.34    0.90
  -9  -3  -6   -0.27    1.09
   9  -3   6   -0.92    0.67
   9  -3   6   -0.09    0.55
  -9  -3  -6   -0.53    1.00
   9  -3   6    0.41    0.66
  -9  -3  -6   -0.75    0.80
   9  -3   6   -0.08    0.98
  -9  -3  -6    0.70    0.99
   9   3   7    1.86    1.30
   9   3   7   -0.65    1.13
  -9   3  -7    0.25    1.15
   9   3   7    2.35    0.88
  -9  -3  -7    1.05    0.87
   9  -3   7    0.12    0.92
  -9  -3  -7    2.40    1.34
  -9  -3  -7    0.47    0.80
   9  -3   7    0.94    0.77
   9  -3   7    0.46    1.02
   9  -3   7    2.07    0.81
  -9  -3  -7    1.98    1.53
  -9   4   7   -0.64    1.01
  -9   4   7    1.64    1.46
   9  -4  -7    1.83    1.41
   9  -4  -7    2.23    1.08
  -9  -4   7    3.87    1.33
   9  -4  -7    0.29    1.13
  -9  -4   7   -0.67    0.85
  -9  -4   7    1.59    1.12
  -9   4   6    5.74    1.30
[truncated: 713,908 more chars]
